# Supplementary material for: Activation of CAMK2 by pseudokinase PEAK1 represents a targetable pathway in triple negative breast cancer
Source: Nat Commun. 2025 Feb 22;16:1871. doi: 10.1038/s41467-025-57046-8 (PMC11845518; doi:10.1038/s41467-025-57046-8)
Supplement: Supplementary file 4 — Source data [file 41467_2025_57046_MOESM4_ESM.xlsx]

## Sheet: Supp Table 1 legend
Supp.Table 1. BiCAP-MS/MS data for PEAK dimer-specific interactomes. Candidate interacting proteins were defined by applying the following criteria: p value <0.05 by two-tailed t-test and a log2 fold change of ≥ 1.5 against the Venus control.

## Sheet: Supp Table 1  PEAK1 homodimer
Gene	Uniprot	log2 PEAK1/Vec	P-value(Vec_PEAK1)
PEAK1	Q9H792	12.5698	0.000143528
TMEM2	Q9UHN6	9.37335	7.59779e-05
SGK223	Q86YV5	8.67792	0.0107921
FCHO2	Q0JRZ9	8.12386	0.0324871
TSPAN6	O43657	7.58346	4.69629e-05
RNF5	Q99942	7.40009	4.4741e-06
ERCC2	P18074	7.20287	0.0337171
NRM	Q8IXM6	7.18823	5.72868e-05
BAIAP2	Q9UQB8	7.10641	0.000411925
EEF1A2	Q05639	6.98657	0.0158162
PACSIN3	Q9UKS6	6.36638	0.000123545
PPP1CC	P36873	6.22921	0.00037077
POSTN	Q15063	6.20521	0.000156287
FDXR	P22570	6.18411	0.000793688
HIST1H1A	Q02539	6.15818	0.00047436
POGZ	Q7Z3K3	6.02605	3.03292e-07
AAK1	Q2M2I8	6.00599	0.000158587
BAZ1B	Q9UIG0	5.97102	0.00324091
FTH1	P02794	5.93102	0.0430054
VTA1	Q9NP79	5.82725	0.00215446
NUDCD2	Q8WVJ2	5.76276	1.29134e-05
PRPF4B	Q13523	5.7248	0.0408012
SMAD2	Q15796	5.68217	0.000582965
PPP1CA	P62136	5.64299	0.000325011
POP1	Q99575	5.61574	0.00582833
MAOB	P27338	5.55937	0.0307508
ACTB	P60709	5.54941	0.0258065
MEA1	Q16626	5.52604	1.90942e-05
GORASP2	Q9H8Y8	5.4694	3.07274e-05
HGS	O14964	5.36424	0.00325129
EHD2	Q9NZN4	5.35622	5.96286e-05
TCF12	Q99081	5.31364	0.000694014
TOMM6	Q96B49	5.27547	2.66963e-06
ATG4B	Q9Y4P1	5.20573	0.000961787
FERMT1	Q9BQL6	5.19951	0.000197972
PWP2	Q15269	5.19274	0.00198443
UBE2T	Q9NPD8	5.14572	0.000767293
ECE1	P42892	5.09463	0.000604767
HELZ	P42694	5.0467	8.04139e-06
ARHGEF17	Q96PE2	4.97381	0.000187397
PHKA2	P46019	4.91765	0.0012395
DGKZ	Q13574	4.89297	0.000116273
EEA1	Q15075	4.88667	0.00425536
ASPM	Q8IZT6	4.87379	1.77174e-05
ZBTB40	Q9NUA8	4.83065	0.000917862
UTP6	Q9NYH9	4.82801	3.4258e-05
TBRG4	Q969Z0	4.81954	4.60853e-05
CLGN	O14967	4.8085	0.00129539
URB2	Q14146	4.7969	0.0105942
FNBP1L	Q5T0N5	4.7587	0.000807683
LAP3	P28838	4.66673	0.0219267
PPP2R4	Q15257	4.65379	0.000744956
NUCB2	P80303	4.62851	0.00691103
MBLAC2	Q68D91	4.61725	0.0265442
GUSB	P08236	4.61148	0.00186789
GUF1	Q8N442	4.5351	0.000296997
SCN7A	Q01118	4.52729	0.00865867
RPLP1	P05386	4.40322	0.0226676
TRAF2	Q12933	4.37697	0.00548873
PTPMT1	Q8WUK0	4.3676	0.00134937
UBA3	Q8TBC4	4.35831	0.00138797
VCPIP1	Q96JH7	4.29617	0.0167259
PTGES	O14684	4.29524	0.0093318
GRB2	P62993	4.28688	0.00208215
CSNK1A1	P48729	4.24899	0.0209353
UROD	P06132	4.2446	8.00072e-05
YWHAE	P62258	4.13303	0.0106501
YWHAB	P31946	4.12421	0.0199181
CNN1	P51911	4.10452	0.00767625
MICALL1	Q8N3F8	4.06257	0.00173046
NOC4L	Q9BVI4	4.04613	0.0262676
ELP5	Q8TE02	4.02506	0.000847348
KRT9	P35527	4.02506	0.0197095
CTSL	P07711	4.00776	0.00853329
PNPT1	Q8TCS8	3.95716	0.000140241
SYNE2	Q8WXH0	3.95216	0.00628832
FAT1	Q14517	3.94349	0.00834776
ATP6V1C1	P21283	3.94055	9.17083e-06
NARS	O43776	3.91718	0.0489408
KRT14	P02533	3.88066	0.00602382
YWHAH	Q04917	3.86972	0.000157036
GEMIN7	Q9H840	3.85922	0.00556972
WASL	O00401	3.8592	0.0166146
THOC2	Q8NI27	3.78595	0.000606386
DTX2	Q86UW9	3.75097	4.96417e-05
GSN	P06396	3.62627	0.0136239
FAM49B	Q9NUQ9	3.59553	0.00127959
GSTK1	Q9Y2Q3	3.58733	4.18799e-05
NAMPT	P43490	3.49583	0.00117846
ATP11A	P98196	3.48364	0.000470914
YWHAQ	P27348	3.47869	0.00300714
TONSL	Q96HA7	3.43644	0.0129777
COL14A1	Q05707	3.4244	0.00416137
TIMM9	Q9Y5J7	3.42176	0.00114688
GSS	P48637	3.36241	0.00047334
S100A4	P26447	3.35889	0.0133258
GOLGA3	Q08378	3.32303	0.000837065
LTBP4	Q8N2S1	3.3171	0.0226804
SART3	Q15020	3.30992	0.0133126
UTP3	Q9NQZ2	3.30082	0.0339785
NAGK	Q9UJ70	3.297	0.000332397
KRT2	P35908	3.28748	0.00840974
ANAPC16	Q96DE5	3.26475	0.00218733
YWHAZ	P63104	3.25845	0.0109954
MKI67	P46013	3.25783	0.0307752
YWHAG	P61981	3.10984	0.00543356
KRT6B	P04259	3.10337	0.00563213
TJP2	Q9UDY2	3.08408	0.00514715
CRYZL1	O95825	3.03067	0.00475756
FHL3	Q13643	3.02228	0.000229966
ACAA1	P09110	3.00927	0.00207357
SFN	P31947	3.00209	0.00182147
KNTC1	P50748	2.94573	0.0242158
NBAS	A2RRP1	2.93757	0.018688
KRT1	P04264	2.93385	0.00311309
SMARCD3	Q6STE5	2.92575	0.00170651
ARHGAP18	Q8N392	2.92004	0.00221583
USP15	Q9Y4E8	2.91008	0.0386406
FADS2	O95864	2.89582	0.00677408
NME4	O00746	2.89386	0.00575745
NOL9	Q5SY16	2.87462	0.0108171
RASAL2	Q9UJF2	2.84773	0.00413157
KIAA0196	Q12768	2.8443	0.0290142
EXOC6B	Q9Y2D4	2.8356	0.0468782
FAHD2A	Q96GK7	2.83154	0.00918179
SHMT2	P34897	2.8303	0.023166
HUWE1	Q7Z6Z7	2.81563	0.0351804
AFDN	P55196	2.799	0.0205671
APEX1	P27695	2.7777	0.00919121
CHMP2A	O43633	2.77482	0.0156917
ULK3	Q6PHR2	2.7637	0.00224795
PDAP1	Q13442	2.75911	0.00492401
CRYZ	Q08257	2.74214	0.00417513
CAPN5	O15484	2.70695	0.00493949
APLP2	Q06481	2.70014	0.0417773
C4A	P0C0L4	2.68042	0.0178
PLK1	P53350	2.67931	0.00738407
DDX27	Q96GQ7	2.67592	0.00476634
FAM208A	Q9UK61	2.67446	0.0357292
METTL13	Q8N6R0	2.66538	5.32564e-06
CAMK2G	Q13555	2.65564	0.00148099
ITGA1	P56199	2.64596	0.000579173
SCAF1	Q9H7N4	2.64384	0.026622
NUTF2	P61970	2.62939	0.00305242
PDLIM5	Q96HC4	2.62875	0.0133204
SERPINB3	P29508	2.57974	1.22144e-05
ECI2	O75521	2.56905	0.00420115
LASP1	Q14847	2.56884	0.0143246
CPSF7	Q8N684	2.56641	0.0163965
PTPN13	Q12923	2.55556	0.00818468
FBN1	P35555	2.54373	0.0324343
ALDH6A1	Q02252	2.52933	0.00161425
NBEA	Q8NFP9	2.51411	0.0224368
ACADSB	P45954	2.49305	0.000623397
PRPSAP1	Q14558	2.47009	0.0110413
IMPDH2	P12268	2.46432	0.0358694
WDHD1	O75717	2.44784	0.00676642
GTPBP8	Q8N3Z3	2.44479	0.00307912
DLG1	Q12959	2.43841	0.00837226
ANXA6	P08133	2.42462	0.0297932
XPNPEP1	Q9NQW7	2.42375	0.015689
RANBP3	Q9H6Z4	2.4092	0.000190313
COG3	Q96JB2	2.40191	0.0208468
UFM1	P61960	2.36075	0.0255825
CLPP	Q16740	2.34121	0.0328661
QTRT2	Q9H974	2.32918	0.000160647
RAB11FIP1	Q6WKZ4	2.32686	0.0146595
RBBP8	Q99708	2.31779	0.000410121
F2	P00734	2.28296	0.0190482
CTAGE5	O15320	2.27682	0.000623324
PRCP	P42785	2.27131	0.00499319
EEF1E1	O43324	2.26038	0.0235494
NUMA1	Q14980	2.25277	0.0230901
ACOT9	Q9Y305	2.24043	0.00222951
TPT1	P13693	2.21913	0.0122977
AASDHPPT	Q9NRN7	2.21706	0.0138318
KRT10	P13645	2.21703	0.0294832
ELP3	Q9H9T3	2.21353	1.6143e-05
PIP4K2C	Q8TBX8	2.21321	0.00621326
IMPDH1	P20839	2.21259	0.0117624
ALB	P02768	2.203	0.00949022
PLEC	Q15149	2.18062	0.0339332
WDR73	Q6P4I2	2.15904	0.0375228
DBN1	Q16643	2.14088	0.0166213
MYO1C	O00159	2.12761	0.00837303
FRG1B	Q9BZ01	2.12553	0.0393537
HBS1L	Q9Y450	2.11064	0.0060017
ABCF2	Q9UG63	2.11026	0.0175696
TRIM27	P14373	2.10674	0.00895623
COPS3	Q9UNS2	2.0988	0.0141288
AARS	P49588	2.08912	0.00813251
MCM6	Q14566	2.08558	0.015149
POLR2A	P24928	2.06563	0.00865587
CCT4	P50991	2.05783	0.0297958
RPL38	P63173	2.04902	0.00802175
NUP85	Q9BW27	2.04829	0.0161038
PPP1CB	P62140	2.04669	0.00121316
ERP44	Q9BS26	2.01769	0.00849524
ACOT8	O14734	2.01077	0.000210992
IDH2	P48735	2.00079	0.0384033
GDI2	P50395	1.99206	0.0386666
GSTO1	P78417	1.95104	0.00397369
MDH2	P40926	1.94826	0.00659261
LTF	P02788	1.93207	0.0104691
GC	P02774	1.91983	0.000335512
OS9	Q13438	1.91128	0.00213226
ZMPSTE24	O75844	1.90623	0.0465687
RANBP9	Q96S59	1.90332	0.0105558
SUCLG1	P53597	1.90278	0.000566178
MYO6	Q9UM54	1.89472	0.0124322
AHSG	P02765	1.88987	0.000501249
MCM3	P25205	1.88582	0.0260944
SEC14L2	O76054	1.88335	0.00948637
FEN1	P39748	1.88115	0.0175438
PRPS1	P60891	1.86343	1.58851e-07
LRP1	Q07954	1.85807	0.00467642
ARID2	Q68CP9	1.85708	0.0108185
PA2G4	Q9UQ80	1.84138	0.0025751
RPS27	P42677	1.83776	0.0151061
TOLLIP	Q9H0E2	1.83208	0.00898041
RPS27L	Q71UM5	1.81777	0.0125298
NOP58	Q9Y2X3	1.79452	0.015708
CCNE1	P24864	1.78925	0.00413189
TSPAN14	Q8NG11	1.78884	0.036958
CDK17	Q00537	1.78713	0.0416041
ITGB2	P05107	1.78467	0.0329948
GOLGB1	Q14789	1.77237	0.0467889
WDR47	O94967	1.76082	0.0296664
KIFC1	Q9BW19	1.76009	0.0380698
HMGB3	O15347	1.75799	0.0318257
C14orf166	Q9Y224	1.75158	0.0314859
USP16	Q9Y5T5	1.73612	0.0296809
ANP32B	Q92688	1.73011	3.3797e-05
MRFAP1	Q9Y605	1.71155	0.00678197
AGPAT1	Q99943	1.70421	0.0419709
MCAT	Q8IVS2	1.70182	0.00145089
NOV	P48745	1.69711	0.0230891
A2M	P01023	1.69119	0.0103304
UBASH3B	Q8TF42	1.68879	0.0243855
RTTN	Q86VV8	1.68724	0.0293748
TAGLN2	P37802	1.68605	0.0127887
ETF1	P62495	1.68327	0.00885925
CCT5	P48643	1.67762	0.0380242
RAB32	Q13637	1.67652	0.00511618
PKP4	Q99569	1.66249	0.021044
THBS1	P07996	1.65506	0.0425373
FLNC	Q14315	1.64719	0.00612988
UNC119B	A6NIH7	1.64504	0.00957537
BTF3	P20290	1.6403	0.0251097
APOC3	P02656	1.63937	0.00138094
MTCH2	Q9Y6C9	1.6234	0.0338537
NRIP1	P48552	1.62057	0.0105825
CMC1	Q7Z7K0	1.60923	4.43665e-05
API5	Q9BZZ5	1.60108	0.0208307
PAFAH1B3	Q15102	1.59967	0.0357203
VPS13C	Q709C8	1.59336	0.0053617
PSMG1	O95456	1.59163	0.0287673
GSG2	Q8TF76	1.58661	0.0490948
TRMT11	Q7Z4G4	1.58201	0.0219945
CAMK2D	Q13557	1.5812	0.0346102
CCDC43	Q96MW1	1.57524	0.0169056
KDM1A	O60341	1.56675	0.004081
MYDGF	Q969H8	1.5651	0.0406501
SND1	Q7KZF4	1.54719	0.0132042
ILKAP	Q9H0C8	1.54336	0.0386941
ANXA1	P04083	1.53543	0.0169166
PDE4DIP	Q5VU43	1.52577	0.00940933
GNS	P15586	1.52499	0.00706783
OTUB1	Q96FW1	1.52416	0.000953987
SYNM	O15061	1.51922	0.0203444
RANBP10	Q6VN20	1.51813	0.000178558
CWC22	Q9HCG8	1.51611	0.0129009
TKT	P29401	1.50726	0.0277384
MTX3	Q5HYI7	1.49866	0.0237689
USP14	P54578	1.49041	0.0492055
RPL22L1	Q6P5R6	1.48604	0.000344983
DEF6	Q9H4E7	1.48598	0.0391185
CNDP2	Q96KP4	1.48557	0.00563071
UBE2V1	Q13404	1.48397	0.00951469
DOCK7	Q96N67	1.48216	0.0415818
TSPYL1	Q9H0U9	1.47622	0.0164128
MAEA	Q7L5Y9	1.47516	0.0216255
EIF3M	Q7L2H7	1.47349	0.0174651
PPP3CA	Q08209	1.45542	0.004376
INTS2	Q9H0H0	1.45163	0.00881141
WDR11	Q9BZH6	1.4504	0.0151107
PTGES3	Q15185	1.44107	0.0111415
CAND1	Q86VP6	1.43241	0.0422832
ITGA7	Q13683	1.41125	0.0425719
ACSL4	O60488	1.41008	0.00427487
RPL34	P49207	1.40942	0.0314864
SH3PXD2B	A1X283	1.40898	0.013445
VASP	P50552	1.40811	0.0126414
PDIA6	Q15084	1.39294	0.0208917
TRAPPC12	Q8WVT3	1.3922	0.00570767
EIF1AX	P47813	1.38701	0.0191528
ANKRD50	Q9ULJ7	1.38404	0.0168145
GPD2	P43304	1.3806	0.0409679
DCTN5	Q9BTE1	1.37899	0.048212
NUP35	Q8NFH5	1.3775	0.00220372
RIOK1	Q9BRS2	1.37207	0.0381125
PSMB10	P40306	1.3699	0.0224253
WDR26	Q9H7D7	1.3482	0.0368392
TSSC4	Q9Y5U2	1.33437	0.0020085
SPR	P35270	1.33375	0.0299816
ALKBH5	Q6P6C2	1.33368	0.00227901
MRPS31	Q92665	1.33253	0.0130056
SLIRP	Q9GZT3	1.32478	0.0328038
SERPINF1	P36955	1.32302	0.00842901
SSBP1	Q04837	1.30735	0.0104111
RDH13	Q8NBN7	1.30467	0.000837732
LIMK2	P53671	1.30229	0.00469849
ERAP1	Q9NZ08	1.30186	0.00130281
PGD	P52209	1.30117	0.0147726
CRELD1	Q96HD1	1.29594	0.00101133
WDR74	Q6RFH5	1.29278	0.00127603
RPS27A	P62979	1.29034	0.0328396
TBCA	O75347	1.29006	0.0124601
ATP2B1	P20020	1.27731	0.0184634
KDM3B	Q7LBC6	1.27527	0.0466231
GRPEL1	Q9HAV7	1.27107	0.0126323
WDR34	Q96EX3	1.26535	0.0364464
NEDD8	Q15843	1.264	0.0498348
FAM98A	Q8NCA5	1.25893	0.0172704
USP7	Q93009	1.25524	0.0224819
AHCYL1	O43865	1.25267	0.00839858
TRIP4	Q15650	1.25106	0.0198432
LIPE	Q05469	1.24984	0.00205082
SNRPD1	P62314	1.24622	0.015399
MAPRE1	Q15691	1.24186	0.0115619
RPL5	P46777	1.2356	0.0393165
PUS1	Q9Y606	1.22961	0.0402113
FMNL1	O95466	1.22926	0.0306903
DAZAP1	Q96EP5	1.22527	0.0490241
GRHPR	Q9UBQ7	1.22123	0.00752384
PDCD11	Q14690	1.21898	0.000643378
PDLIM7	Q9NR12	1.20457	0.0186876
PKN2	Q16513	1.19686	0.038666
YPEL5	P62699	1.19373	0.0270438
MED12	Q93074	1.19311	0.0459005
SQLE	Q14534	1.18733	0.00634745
BLVRA	P53004	1.18656	0.00560049
KIFC2	Q96AC6	1.18154	0.0200956
FKBP5	Q13451	1.18074	0.00511774
VPS25	Q9BRG1	1.1783	0.040755
ATIC	P31939	1.17471	0.0124343
UBE2S	Q16763	1.17381	0.0098826
TTC4	O95801	1.17288	0.0138494
HMGCL	P35914	1.17284	0.000160981
UBE2L3	P68036	1.16333	0.00228539
ANKLE2	Q86XL3	1.15961	0.0118897
SMARCA1	P28370	1.15458	0.00944508
SNRPB2	P08579	1.13866	0.000811307
RAP1GDS1	P52306	1.13814	0.0284964
FAM98B	Q52LJ0	1.12963	0.00226026
CERS6	Q6ZMG9	1.12709	0.0425135
CHD4	Q14839	1.12325	0.0213885
TRAPPC2L	Q9UL33	1.1148	0.0285636
LCLAT1	Q6UWP7	1.1137	0.0450615
CAPZB	P47756	1.11024	0.0396027
RBM22	Q9NW64	1.1093	0.0318411
ETFB	P38117	1.10866	0.0285624
SCRN1	Q12765	1.10856	0.0248882
FXR2	P51116	1.10625	0.0274654
CA2	P00918	1.10579	0.0159854
RPL35	P42766	1.10473	0.0400706
SMC3	Q9UQE7	1.09822	0.0475465
TWF1	Q12792	1.09533	0.0265527
NADK2	Q4G0N4	1.09071	0.0338012
PSAT1	Q9Y617	1.08288	0.00836168
LGMN	Q99538	1.08235	0.0374557
PEBP1	P30086	1.0801	0.00463429
NUSAP1	Q9BXS6	1.07757	0.00562712
ZNF598	Q86UK7	1.07395	0.0110451
C12orf57	Q99622	1.07106	9.01785e-06
RPL21	P46778	1.06761	0.0444986
ACOT7	O00154	1.06678	0.034925
RNF114	Q9Y508	1.06249	0.0346382
ACAT2	Q9BWD1	1.06186	0.0297917
SUB1	P53999	1.05882	0.0457822
SLC9A3R1	O14745	1.05567	0.000524462
NACA	E9PAV3	1.05163	0.022288
ALDH2	P05091	1.04299	0.0159543
PITRM1	Q5JRX3	1.03517	0.0490189
NME2	P22392	1.03463	0.0124724
PITPNB	P48739	1.032	0.0120489
TBC1D23	Q9NUY8	1.03192	0.00300957
RIC8B	Q9NVN3	1.03113	0.0383346
TCEA1	P23193	1.03023	0.0210425
FKBP4	Q02790	1.02764	0.0152838
TALDO1	P37837	1.02612	0.00775173
TGFBI	Q15582	1.02303	0.0148606
PAAF1	Q9BRP4	1.02239	0.0135151
C3	P01024	1.02116	0.044848
ALDOA	P04075	1.02021	0.0142574
RNH1	P13489	1.0192	0.0484846
NDUFAF3	Q9BU61	1.01844	0.0214764
CAPRIN1	Q14444	1.01654	0.042048
TCEAL4	Q96EI5	1.01527	0.0491676
GMPPA	Q96IJ6	1.01416	0.0107677
GIGYF2	Q6Y7W6	1.01048	0.0229341
MRPL37	Q9BZE1	1.00845	0.0197354
ZC3H4	Q9UPT8	1.00224	0.0135953
RANGAP1	P46060	0.99963	0.0246823
CSNK1D	P48730	0.99761	0.0358637
HMGB2	P26583	0.985594	0.00844979
ADH5	P11766	0.976167	0.041579
FAM91A1	Q658Y4	0.974894	0.0103078
RPS7	P62081	0.971267	0.0220842
SNX9	Q9Y5X1	0.968691	0.00223237
G3BP1	Q13283	0.966715	0.0325204
BROX	Q5VW32	0.953615	0.0412174
TRMT1L	Q7Z2T5	0.952034	0.0308065
PRKAA2	P54646	0.944856	0.0147417
CDK4	P11802	0.943889	0.0003304
PPIA	P62937	0.937288	0.0436438
PYCRL	Q53H96	0.936839	0.0277581
DDT	P30046	0.930874	0.0362902
PYM1	Q9BRP8	0.930176	0.0275128
ALDH1A3	P47895	0.92844	0.0378693
CLNS1A	P54105	0.909608	0.0287034
SETSIP	P0DME0	0.908272	0.00658411
SLC9A3R2	Q15599	0.899851	0.00164268
DFFA	O00273	0.896401	0.0448042
PSMC4	P43686	0.89121	0.0228734
ABCB6	Q9NP58	0.890644	0.0383428
MACROD1	Q9BQ69	0.889262	0.00465131
RAD50	Q92878	0.888632	0.00027817
TXNDC17	Q9BRA2	0.878508	0.000497343
MSTO1	Q9BUK6	0.874471	0.000308192
KRT5	P13647	0.864306	0.0160164
PFDN4	Q9NQP4	0.864029	0.00166694
NME1	P15531	0.860744	0.00630051
PSMD6	Q15008	0.859611	0.0425401
OBSL1	O75147	0.842271	0.0425835
KHDRBS1	Q07666	0.838101	0.0221463
CKMT1A	P12532	0.837661	0.000302844
PHF5A	Q7RTV0	0.836156	0.0179171
OCIAD2	Q56VL3	0.833116	0.0251315
RAPH1	Q70E73	0.83287	0.0485249
SUMO2	P61956	0.821233	0.00470455
PTPN2	P17706	0.807109	0.0290553
WDR75	Q8IWA0	0.805884	0.0055861
KIF11	P52732	0.804678	0.0221992
EPB41L2	O43491	0.803669	0.000436417
GTF3C6	Q969F1	0.801344	0.00717982
KATNB1	Q9BVA0	0.787163	0.0156449
MESDC2	Q14696	0.783791	0.000413998
KLC2	Q9H0B6	0.783365	0.00633614
CKAP2	Q8WWK9	0.779109	0.0193588
FAM50A	Q14320	0.774051	0.0270742
UBXN7	O94888	0.771319	0.000474943
SMU1	Q2TAY7	0.771118	0.0350565
CFAP20	Q9Y6A4	0.768576	1.06738e-05
CLINT1	Q14677	0.76709	0.0322624
APOOL	Q6UXV4	0.753302	0.0396544
TACC3	Q9Y6A5	0.740316	0.0267708
RAD23B	P54727	0.731755	0.0140539
FH	P07954	0.724007	0.000170616
PKP1	Q13835	0.721021	0.00356608
CSNK1E	P49674	0.718316	0.0176542
POLR2K	P53803	0.717115	0.00383768
RBM14	Q96PK6	0.715602	0.0362039
CELF1	Q92879	0.701552	0.0420473
WDR82	Q6UXN9	0.692555	0.0413669
ACTN4	O43707	0.677347	0.00476224
CBX5	P45973	0.677018	0.0186593
OTUD6B	Q8N6M0	0.660994	0.000420069
IQSEC1	Q6DN90	0.658594	0.0129595
MAZ	P56270	0.657757	0.018247
SOD2	P04179	0.656508	0.0152716
EIF3I	Q13347	0.652616	0.0443729
LSM4	Q9Y4Z0	0.648692	0.00311424
NDUFC2	O95298	0.648036	0.0343789
SMAP	O00193	0.646271	0.00113334
MAP7D1	Q3KQU3	0.628408	0.016425
JMJD1C	Q15652	0.627896	0.00586423
EIF3E	P60228	0.621286	0.00540941
SLK	Q9H2G2	0.617352	0.000756612
EIF6	P56537	0.615658	0.00422721
YBX1	P67809	0.61285	0.0484429
LSM6	P62312	0.608393	0.0240492
HARS	P12081	0.604314	0.0196482
RHOT2	Q8IXI1	0.604212	0.0174696
PYCR2	Q96C36	0.598711	0.00667125
AKR1B1	P15121	0.591166	0.000150352
EGFR	P00533	0.59044	0.00071646
TSEN34	Q9BSV6	0.571064	0.0238546
RPAP3	Q9H6T3	0.567233	0.038811
ZNF622	Q969S3	0.541582	0.0403716
PICALM	Q13492	0.524078	0.0368117
EIF1AD	Q8N9N8	0.514349	0.0146385
ARAF	P10398	0.514251	0.0274316
XPO6	Q96QU8	0.508914	0.00458618
QDPR	P09417	0.492023	0.0464592
RBM25	P49756	0.469855	0.0019243
JUND	P17535	0.468211	0.01567
GFER	P55789	0.462005	0.0185721
NUDT5	Q9UKK9	0.454058	0.0493733
PIGO	Q8TEQ8	0.450455	0.0429204
RAB12	Q6IQ22	0.438326	0.00837993
LAMP1	P11279	0.416566	0.0456284
UBA5	Q9GZZ9	0.412158	0.0327778
CUL4B	Q13620	0.409389	0.0494727
POLR2L	P62875	0.404367	0.00586287
ELP2	Q6IA86	0.400543	0.00598356
COQ9	O75208	0.394144	0.0295692
PRKAA1	Q13131	0.386865	5.22209e-05
C12orf29	Q8N999	0.384629	0.0422301
RAVER1	Q8IY67	0.369599	0.00945499
LARP4	Q71RC2	0.361826	0.00195454
ATPIF1	Q9UII2	0.361397	0.0222744
MRPL53	Q96EL3	0.360695	0.0439041
NEK7	Q8TDX7	0.344053	0.00999518
MRPL45	Q9BRJ2	0.342659	0.0190538
MTFP1	Q9UDX5	0.333592	0.0147042
EMSY	Q7Z589	-0.207719	0.0381179
TMEM63A	O94886	-0.369238	0.023577
DYNC1I2	Q13409	-0.378469	0.0350247
CDK5RAP3	Q96JB5	-0.37853	0.0421654
CERS2	Q96G23	-0.424296	0.0309898
GPR180	Q86V85	-0.512387	3.72328e-07
RBCK1	Q9BYM8	-0.517245	0.00444188
TIMM8B	Q9Y5J9	-0.535952	0.000696681
MRPL32	Q9BYC8	-0.594999	0.0288999
ATE1	O95260	-0.605729	0.0363974
MYH11	P35749	-0.611721	0.0376885
QSER1	Q2KHR3	-0.624029	0.0365019
TACC1	O75410	-0.630353	0.00950131
TRUB1	Q8WWH5	-0.634808	0.00178237
ABCA12	Q86UK0	-0.643302	0.00504979
TEX264	Q9Y6I9	-0.666516	0.0188865
EIF2B5	Q13144	-0.678476	0.0146648
ACY1	Q03154	-0.685068	0.00810665
LAS1L	Q9Y4W2	-0.69079	0.00995742
TRIM5	Q9C035	-0.693782	0.00709595
KNSTRN	Q9Y448	-0.712865	0.00515221
ORC2	Q13416	-0.713163	0.0414103
ATP5D	P30049	-0.724229	0.0184544
MTA1	Q13330	-0.724285	0.0422268
EMD	P50402	-0.725686	0.0240617
CNOT11	Q9UKZ1	-0.740545	0.00602789
AURKAIP1	Q9NWT8	-0.75998	0.03902
CDCA3	Q99618	-0.765566	0.0237188
KIAA0101	Q15004	-0.768278	0.00463078
STRN4	Q9NRL3	-0.775861	0.0212534
DICER1	Q9UPY3	-0.785808	0.0196976
F13A1	P00488	-0.786638	0.00872446
DDRGK1	Q96HY6	-0.793699	0.00669746
CEP55	Q53EZ4	-0.795886	0.0253406
COG5	Q9UP83	-0.799698	0.0366376
SLC30A7	Q8NEW0	-0.800438	0.0466123
ARL6IP4	Q66PJ3	-0.802144	0.00989277
RP2	O75695	-0.812134	0.0219635
CDK5RAP2	Q96SN8	-0.818656	0.0434835
KLC4	Q9NSK0	-0.82455	0.0410965
CHD1L	Q86WJ1	-0.831492	0.0103915
ENAH	Q8N8S7	-0.854516	0.0329632
TMEM41B	Q5BJD5	-0.857262	0.0172181
PEX19	P40855	-0.877045	0.0292394
MBOAT7	Q96N66	-0.877623	0.0326647
AP2A2	O94973	-0.877927	0.0286737
MAOA	P21397	-0.883013	0.00141948
NOP10	Q9NPE3	-0.894955	0.0140314
VTI1B	Q9UEU0	-0.900539	0.00524071
ATP6AP2	O75787	-0.918135	0.0332808
UQCC3	Q6UW78	-0.924442	0.0113256
SPAG5	Q96R06	-0.941244	0.0137238
BCL2L12	Q9HB09	-0.943423	0.0306974
LRRFIP1	Q32MZ4	-0.949011	0.000404086
ALAS1	P13196	-0.949623	0.00335873
RAP1B	P61224	-0.949865	0.00434779
IPO13	O94829	-0.953945	0.0136301
EIF2AK2	P19525	-0.954733	0.00642419
SLTM	Q9NWH9	-0.980181	0.0111779
CDR2	Q01850	-0.99724	0.00681982
CHD3	Q12873	-0.99729	0.0412067
CSTF2T	Q9H0L4	-0.998834	0.048483
ZNHIT6	Q9NWK9	-1.00047	0.00274225
RACGAP1	Q9H0H5	-1.00181	0.0453637
SOAT1	P35610	-1.01222	0.0316675
RBFOX2	O43251	-1.0221	0.0363828
EMC6	Q9BV81	-1.02717	0.0394275
ARPIN	Q7Z6K5	-1.04308	0.00062401
CDC25C	P30307	-1.06417	0.0315129
AKR7A2	O43488	-1.07033	0.0211757
SMARCE1	Q969G3	-1.07076	0.00696954
TMUB1	Q9BVT8	-1.08583	0.0106082
STXBP4	Q6ZWJ1	-1.086	0.0137939
CTDP1	Q9Y5B0	-1.08797	0.0467671
TSC2	P49815	-1.09362	0.000228331
SGPL1	O95470	-1.09611	0.0498135
TGM2	P21980	-1.10509	0.00012114
VAMP2	P63027	-1.11672	0.00713243
KIAA1671	Q9BY89	-1.12199	0.0060148
RANBP6	O60518	-1.12417	0.00872719
RTFDC1	Q9BY42	-1.13509	0.0310675
SMAD4	Q13485	-1.13937	0.0222236
SNAPIN	O95295	-1.14328	0.020216
DUS3L	Q96G46	-1.14739	0.040018
OGFR	Q9NZT2	-1.15543	0.00743585
TUBGCP3	Q96CW5	-1.16599	0.0411312
FLYWCH2	Q96CP2	-1.16799	0.000248748
SLC4A1AP	Q9BWU0	-1.17622	0.0385218
CCDC22	O60826	-1.18574	0.0418618
TTI1	O43156	-1.1865	0.0482065
WIZ	O95785	-1.19591	0.0150846
MOCS2	O96033	-1.1966	0.0305592
BUB1B	O60566	-1.19872	0.00259624
UCK2	Q9BZX2	-1.20144	0.0324264
CHMP6	Q96FZ7	-1.20369	0.0299638
MAP4K5	Q9Y4K4	-1.20954	0.0108229
UBE2G2	P60604	-1.20973	0.0423853
GPX8	Q8TED1	-1.21777	0.019791
HAGH	Q16775	-1.22036	0.030551
VPS26B	Q4G0F5	-1.22419	0.0161909
CD320	Q9NPF0	-1.23319	0.0173809
TNRC6B	Q9UPQ9	-1.23329	0.0010045
TMEM209	Q96SK2	-1.23354	0.0123884
FAM21A	Q641Q2	-1.23367	0.0496057
TRIM65	Q6PJ69	-1.24127	0.00507772
PRKACA	P17612	-1.24378	0.0459485
PEX14	O75381	-1.24899	0.0428571
BAIAP2L1	Q9UHR4	-1.24975	0.0033349
ELF2	Q15723	-1.25462	0.017062
PPP6R1	Q9UPN7	-1.26879	0.0255966
NEDD4L	Q96PU5	-1.27526	0.0484262
METTL7A	Q9H8H3	-1.27852	0.0161427
GTF3C2	Q8WUA4	-1.2803	0.00290201
SIRT1	Q96EB6	-1.28107	0.0022544
PHKB	Q93100	-1.28434	0.0415565
CLK2	P49760	-1.28577	0.0222244
ZNF281	Q9Y2X9	-1.29638	0.0215018
TAF5L	O75529	-1.29978	0.0248133
MIA3	Q5JRA6	-1.31598	0.0127109
CIT	O14578	-1.31727	0.0326634
WAPL	Q7Z5K2	-1.31883	0.00628993
AKAP8	O43823	-1.32111	0.0344305
THAP11	Q96EK4	-1.32536	0.0091057
PROSER2	Q86WR7	-1.32921	0.00364397
ESYT1	Q9BSJ8	-1.3458	0.0127319
SLC39A14	Q15043	-1.34648	0.0315725
SCARB2	Q14108	-1.35565	0.0435567
CALB2	P22676	-1.3558	0.0124581
KIAA1522	Q9P206	-1.35788	0.00108318
UQCR10	Q9UDW1	-1.36297	0.00159436
ALDH1L1	O75891	-1.37568	0.00487331
HDAC3	O15379	-1.37571	0.0367371
STARD3NL	O95772	-1.37949	0.00198991
DCAF13	Q9NV06	-1.38427	0.010989
CCS	O14618	-1.38583	0.0443857
RGPD3	A6NKT7	-1.3975	0.00132031
NEFL	P07196	-1.39839	0.0065935
TBL1XR1	Q9BZK7	-1.41204	0.0104422
SLC2A1	P11166	-1.41318	0.0308988
MRPL50	Q8N5N7	-1.42049	0.0230795
IMP4	Q96G21	-1.43361	0.0395243
POLD3	Q15054	-1.43403	0.0455031
PHKG2	P15735	-1.44981	0.00830405
MRPL35	Q9NZE8	-1.45308	0.0349793
NSFL1C	Q9UNZ2	-1.46057	0.0417183
DHRS3	O75911	-1.46905	0.00897864
TM9SF2	Q99805	-1.48427	0.0141619
SKA1	Q96BD8	-1.4914	0.034561
PTPN12	Q05209	-1.49241	0.0301286
TBP	P20226	-1.49521	0.0378112
SLC14A1	Q13336	-1.49657	9.06973e-06
TERF2IP	Q9NYB0	-1.4967	0.0261888
SLC12A2	P55011	-1.49936	0.0303817
MOGS	Q13724	-1.50176	0.0375819
METTL8	Q9H825	-1.50569	0.00815796
TTF2	Q9UNY4	-1.51269	0.00486526
MED10	Q9BTT4	-1.52052	0.000324513
WDR45	Q9Y484	-1.5329	0.0353294
GNL2	Q13823	-1.53829	0.0399651
CUX1	Q13948	-1.54938	0.0451693
MYD88	Q99836	-1.5582	0.00278822
PEX3	P56589	-1.57654	0.0436252
TMEM263	Q8WUH6	-1.57966	0.0179677
CRTAC1	Q9NQ79	-1.58264	0.00287893
ARMCX1	Q9P291	-1.58541	0.013336
RWDD2B	P57060	-1.58685	0.0197226
GMNN	O75496	-1.60015	0.0199652
RAD18	Q9NS91	-1.61136	0.0047635
INPPL1	O15357	-1.61717	0.0118707
LSAMP	Q13449	-1.61926	0.0371529
VPS37A	Q8NEZ2	-1.61985	0.0409486
ARMC9	Q7Z3E5	-1.62938	0.00996888
SEC24B	O95487	-1.63284	0.0259451
STAT5B	P51692	-1.63577	0.0227026
ARID1A	O14497	-1.63643	0.0085717
RAD54B	Q9Y620	-1.65158	0.012304
ZCCHC11	Q5TAX3	-1.65291	0.0113975
TRAM1	Q15629	-1.65449	0.00903506
GALNT7	Q86SF2	-1.66054	0.00281343
TMEM9	Q9P0T7	-1.66429	0.0364617
FADS1	O60427	-1.66763	0.00293556
SESTD1	Q86VW0	-1.67005	0.022249
RTKN	Q9BST9	-1.68346	0.000805046
RRAGC	Q9HB90	-1.68618	0.000235846
BCKDHA	P12694	-1.70098	0.0311755
CAST	P20810	-1.70642	0.012592
CLPTM1	O96005	-1.71018	7.4136e-05
GBF1	Q92538	-1.71956	0.0458933
OCLN	Q16625	-1.72548	0.0230479
SLBP	Q14493	-1.72754	0.000431733
MON2	Q7Z3U7	-1.73131	0.0234051
TXNL1	O43396	-1.73865	0.000789234
PTER	Q96BW5	-1.74086	0.000914768
CORO2B	Q9UQ03	-1.74365	0.0470499
CPD	O75976	-1.74418	0.0386629
NSRP1	Q9H0G5	-1.75062	0.0188026
DCAKD	Q8WVC6	-1.76346	0.016969
TRABD	Q9H4I3	-1.7662	0.0236557
ABI2	Q9NYB9	-1.77718	0.0185316
STX10	O60499	-1.78526	0.020564
MARK2	Q7KZI7	-1.79616	0.0410363
TAF12	Q16514	-1.80541	0.000527566
BTAF1	O14981	-1.80768	0.0074781
MPHOSPH6	Q99547	-1.81121	0.000234437
SIX1	Q15475	-1.81317	0.00589948
SRGAP2	O75044	-1.82601	0.0162668
COG1	Q8WTW3	-1.82806	0.0360271
CAMKK2	Q96RR4	-1.83072	0.00568166
CBL	P22681	-1.83716	0.0296533
KRAS	P01116	-1.84478	0.000976695
CFL2	Q9Y281	-1.85815	0.032112
DPM3	Q9P2X0	-1.85959	0.00109071
SMIM20	Q8N5G0	-1.86153	0.0274875
MAP3K2	Q9Y2U5	-1.86602	0.0020161
NAT14	Q8WUY8	-1.87772	0.0209795
CDS2	O95674	-1.88467	0.0110228
SPNS1	Q9H2V7	-1.89213	0.00471305
THOC1	Q96FV9	-1.90406	0.048327
ANK3	Q12955	-1.90521	0.0153583
CASC4	Q6P4E1	-1.91657	0.0325901
ORC3	Q9UBD5	-1.9191	0.018512
WDR1	O75083	-1.93245	0.0151226
HDHD3	Q9BSH5	-1.93483	0.00636487
SCARB1	Q8WTV0	-1.94166	0.0310388
TPP2	P29144	-1.95568	0.0195014
DPYSL3	Q14195	-1.95696	0.00285153
BDH1	Q02338	-1.95734	0.0339609
SLMAP	Q14BN4	-1.9614	0.0144911
COL16A1	Q07092	-1.96159	0.000539481
STEAP4	Q687X5	-1.96282	0.00449717
RBM5	P52756	-1.96332	0.0358476
OSBPL9	Q96SU4	-1.97242	0.0129442
PHLDB2	Q86SQ0	-1.97698	0.027585
SPRYD7	Q5W111	-1.97869	0.0156188
NUPL2	O15504	-2.01293	0.00379558
ANKHD1	Q8IWZ3	-2.02384	0.033166
GLT8D1	Q68CQ7	-2.02434	0.00853755
TRIM33	Q9UPN9	-2.03777	0.00391978
SF3B5	Q9BWJ5	-2.0397	0.00947073
DCLK1	O15075	-2.04062	0.0149801
FLVCR1	Q9Y5Y0	-2.04085	0.0130809
MRPL54	Q6P161	-2.04323	0.00124232
RIPK1	Q13546	-2.04485	0.0230587
RPP25L	Q8N5L8	-2.04818	0.0347775
GOPC	Q9HD26	-2.05219	0.0107171
NSMCE4A	Q9NXX6	-2.0809	0.0213415
VPS16	Q9H269	-2.09	0.00372886
PCK2	Q16822	-2.09377	0.0175029
TMEM30A	Q9NV96	-2.09413	0.00890218
CDC7	O00311	-2.10428	0.00962927
RSAD1	Q9HA92	-2.11045	0.00333308
CCDC115	Q96NT0	-2.12088	0.012374
HLA-B	P30461	-2.1236	0.0406123
NCKIPSD	Q9NZQ3	-2.13038	0.00736909
BCL2L13	Q9BXK5	-2.15804	0.0232369
SEC22A	Q96IW7	-2.16178	0.0452211
COL5A2	P05997	-2.16489	0.0158159
PIAS4	Q8N2W9	-2.16567	0.0110342
B4GAT1	O43505	-2.16569	0.00131788
TDRD7	Q8NHU6	-2.16887	0.0178699
CHKA	P35790	-2.17941	0.0203234
HIRA	P54198	-2.18705	0.00061676
NUFIP1	Q9UHK0	-2.20373	0.048689
RAI1	Q7Z5J4	-2.21378	0.00343035
SLC12A9	Q9BXP2	-2.22502	0.0318548
CDC42EP1	Q00587	-2.23436	0.0115872
FAM207A	Q9NSI2	-2.23545	0.0148259
ISCU	Q9H1K1	-2.24663	0.0012222
FGFR1OP2	Q9NVK5	-2.25518	6.927e-06
RIPK2	O43353	-2.26691	0.0110562
CD44	P16070	-2.27078	0.000994511
ZC3H13	Q5T200	-2.28635	2.94957e-05
AP2B1	P63010	-2.29777	0.0340094
MOB4	Q9Y3A3	-2.29983	0.0116269
GOLGA5	Q8TBA6	-2.30171	0.00662439
UBE3A	Q05086	-2.31155	0.0172082
LIMD1	Q9UGP4	-2.31517	0.00350616
USP20	Q9Y2K6	-2.32152	0.020738
C1orf198	Q9H425	-2.33865	0.00511067
SCD	O00767	-2.34608	0.00332707
INPP4A	Q96PE3	-2.35599	0.0069745
ZAK	Q9NYL2	-2.35713	0.0481507
CD151	P48509	-2.36289	0.0303357
RBL1	P28749	-2.36836	0.0288796
CWF19L1	Q69YN2	-2.37409	0.0153381
SCO1	O75880	-2.37797	0.0110489
REEP5	Q00765	-2.38121	0.000578456
DNAJC1	Q96KC8	-2.38392	0.00839726
SUPT7L	O94864	-2.38489	0.0243458
NXF1	Q9UBU9	-2.38624	0.00615007
SPINT1	O43278	-2.40015	0.00989114
ALCAM	Q13740	-2.41089	0.00522573
LGALS8	O00214	-2.41319	0.00152674
UBTF	P17480	-2.42396	0.0187975
PARG	Q86W56	-2.45122	0.00373875
NUDT8	Q8WV74	-2.45225	0.00217234
DCK	P27707	-2.45272	0.000599942
DPYSL5	Q9BPU6	-2.4534	0.000574457
GNAI3	P08754	-2.45853	0.0210755
ARL15	Q9NXU5	-2.46413	0.0100942
STX7	O15400	-2.48652	0.0219363
LARS2	Q15031	-2.49893	0.00432794
TMEM230	Q96A57	-2.50201	0.00617974
ABL1	P00519	-2.50816	0.00664158
AURKB	Q96GD4	-2.52362	0.00107786
TYMP	P19971	-2.52524	0.000756301
INTS7	Q9NVH2	-2.52902	0.0367423
DPP3	Q9NY33	-2.53079	0.00297946
PGM2	Q96G03	-2.5366	0.0073168
CASP2	P42575	-2.57288	0.00341807
LRRC1	Q9BTT6	-2.58494	0.0479093
CTR9	Q6PD62	-2.58943	6.33324e-05
HAUS5	O94927	-2.60577	0.0207088
NEK2	P51955	-2.61002	0.023971
HIP1R	O75146	-2.62859	0.048803
UQCC2	Q9BRT2	-2.64835	0.043741
KATNA1	O75449	-2.65156	0.0101059
CCNK	O75909	-2.66765	7.8961e-05
RFT1	Q96AA3	-2.67431	0.0434253
CNN2	Q99439	-2.67858	0.00122907
ARL6IP1	Q15041	-2.69251	0.00163979
MRPS18A	Q9NVS2	-2.73757	0.00237112
COL6A1	P12109	-2.74481	0.00393042
NDUFAF1	Q9Y375	-2.74612	0.0108531
CRNKL1	Q9BZJ0	-2.74821	0.0239748
ATL2	Q8NHH9	-2.76233	0.0284756
NAAA	Q02083	-2.77029	0.0307974
DHRS1	Q96LJ7	-2.78605	0.00673927
INTS4	Q96HW7	-2.78633	0.000529374
PPM1H	Q9ULR3	-2.78652	0.00657318
NEDD1	Q8NHV4	-2.78891	0.000606865
CLK3	P49761	-2.80771	0.000946247
ARHGEF7	Q14155	-2.81451	0.0171235
DIAPH3	Q9NSV4	-2.83405	0.00573736
SORBS2	O94875	-2.86419	0.0084541
BCL2L1	Q07817	-2.88977	0.0148632
WRAP73	Q9P2S5	-2.89068	0.00317121
RBBP5	Q15291	-2.89697	0.00840636
CES1	P23141	-2.91205	0.000462968
LSM2	Q9Y333	-2.9398	0.0404869
AFF4	Q9UHB7	-2.94088	0.0162266
JUP	P14923	-2.97539	0.0104352
DNMBP	Q6XZF7	-3.00013	0.0139052
CHID1	Q9BWS9	-3.01681	0.00204087
TARBP1	Q13395	-3.04607	0.0421957
GPATCH4	Q5T3I0	-3.06316	0.000824365
POLR3D	P05423	-3.07263	0.0326886
COL1A2	P08123	-3.10807	0.0181352
EML2	O95834	-3.13779	0.0309129
ATF7IP	Q6VMQ6	-3.14675	0.0321896
AKIRIN2	Q53H80	-3.15907	0.0115866
ROMO1	P60602	-3.19227	0.00684241
RSL1D1	O76021	-3.20895	0.00116696
GGCX	P38435	-3.2163	0.0102357
TNRC6A	Q8NDV7	-3.22871	0.0118761
AMMECR1	Q9Y4X0	-3.25079	0.000872418
NDUFB5	O43674	-3.35781	8.08562e-05
RABAC1	Q9UI14	-3.39338	0.0136832
STAM2	O75886	-3.42702	0.0285922
NIPBL	Q6KC79	-3.44707	0.000665166
C1R	P00736	-3.53461	0.0109713
CDC42BPB	Q9Y5S2	-3.5555	0.0135939
BOD1L1	Q8NFC6	-3.61296	0.0231241
H2AFY	O75367	-3.85098	0.00222369
SFRP1	Q8N474	-3.8852	0.00212898
MSLN	Q13421	-3.89818	9.09013e-05
MIS12	Q9H081	-3.95963	0.00328663
NRDC	O43847	-4.39429	0.000237677
ITGB6	P18564	-4.55028	0.000105588
ACTA1	P68133	-4.59225	0.000133102
USP39	Q53GS9	-4.63877	0.00795109
AZGP1	P25311	-4.74862	0.000143444
LONP1	P36776	-4.87368	0.043471
ATP6V1F	Q16864	-4.91992	0.00390714
ANXA8	P13928	-5.48296	8.54512e-05
ENPP1	P22413	-5.57242	0.000403559
UGT8	Q16880	-5.5973	0.0350286
RYR2	Q92736	-5.94375	0.00733116
INTS8	Q75QN2	-6.0958	0.000159654
EPHB2	P29323	-6.78477	0.000566314
GDF15	Q99988	-6.84786	3.59029e-06

## Sheet: Supp Table 1 PEAK2 homodimer
Gene	Uniprot	log2 PEAK2/Vec	P-value(Vec_PEAK2)
KYNU	Q16719	11.3128	2.41014e-05
SGK223	Q86YV5	10.6939	3.82917e-07
MOV10	Q9HCE1	8.19413	0.000101461
IL18	Q14116	7.34841	2.09162e-06
HSPB7	Q9UBY9	6.1947	5.31512e-06
LSM7	Q9UK45	6.11531	0.000120929
AAK1	Q2M2I8	6.00269	0.000136456
ECE1	P42892	5.90857	0.000265032
MED1	Q15648	5.17472	2.60381e-05
ISCA1	Q9BUE6	5.14145	0.00115509
SPRY4	Q9C004	5.06388	3.65046e-05
NLE1	Q9NVX2	5.03551	0.000943727
FARP1	Q9Y4F1	4.9596	0.00103304
EXOC6B	Q9Y2D4	4.9285	0.00714216
RASSF2	P50749	4.85359	0.000438938
WTAP	Q15007	4.78891	8.87078e-05
KIF20A	O95235	4.77528	0.000125477
TIMM10	P62072	4.75995	3.10542e-06
ERBB2	P04626	4.48676	0.017494
CAMK2G	Q13555	4.41379	3.2129e-05
ECSIT	Q9BQ95	4.37124	9.56977e-05
EEF1A2	Q05639	4.36389	0.000739753
CNPY3	Q9BT09	4.13711	0.0174867
DGKA	P23743	4.0871	0.00245316
FAF1	Q9UNN5	3.99428	0.0016311
SERPINB3	P29508	3.9556	0.00608486
NID1	P14543	3.91073	0.0226576
KRT14	P02533	3.86351	0.000155444
POLR2H	P52434	3.85788	1.69349e-06
GLB1	P16278	3.81905	0.000411372
SYNE2	Q8WXH0	3.78162	0.0075398
CREB1	P16220	3.77965	0.039658
YIPF3	Q9GZM5	3.64679	0.00178828
DMXL1	Q9Y485	3.61142	0.00125991
RP2	O75695	3.5862	1.26306e-07
IGHG1	P01857	3.53274	0.0191253
ASPM	Q8IZT6	3.51381	4.06001e-05
PDSS1	Q5T2R2	3.50994	0.00459082
ASB6	Q9NWX5	3.5082	0.0026835
DCN	P07585	3.49407	0.0031852
CIT	O14578	3.42344	0.00102101
PSMB10	P40306	3.40798	0.000126211
PDS5B	Q9NTI5	3.38658	0.0260588
SOGA1	O94964	3.33728	0.00257459
EPDR1	Q9UM22	3.33588	0.000369256
YWHAH	Q04917	3.2367	9.36493e-05
FKBP10	Q96AY3	3.23545	0.00730909
HID1	Q8IV36	3.22668	0.0435719
KRT6B	P04259	3.22416	0.00410708
DRAP1	Q14919	3.18151	0.000102588
CAMK2D	Q13557	3.17559	0.00344277
SFN	P31947	3.16738	0.0010441
LRRC8D	Q7L1W4	3.10225	0.0115647
PPP6R2	O75170	3.07836	0.0139433
PPOX	P50336	3.06768	0.00629311
GUSB	P08236	3.06383	0.0230947
HLA-DRB1	P04229	3.05136	0.0217955
HINT2	Q9BX68	3.04504	0.00826566
GSG2	Q8TF76	3.03578	7.71017e-07
SEMA3C	Q99985	2.99099	0.00870652
WDFY1	Q8IWB7	2.89079	0.0109049
NAGA	P17050	2.8637	0.00859433
POP1	Q99575	2.84936	0.00231972
ADNP	Q9H2P0	2.84438	0.00551525
KDM2A	Q9Y2K7	2.83427	0.0185625
SDF2L1	Q9HCN8	2.81473	0.00494322
YWHAG	P61981	2.80194	0.0022653
CPSF4	O95639	2.7932	0.0122265
ITSN2	Q9NZM3	2.7812	0.0111433
DNPH1	O43598	2.773	0.00928343
ARGLU1	Q9NWB6	2.76065	0.0103176
TONSL	Q96HA7	2.75753	0.0216365
FLOT1	O75955	2.72989	0.00165005
PTBP3	O95758	2.71267	0.00804615
AGAP1	Q9UPQ3	2.70651	0.0231396
SMARCD1	Q96GM5	2.70051	0.0295164
TYW3	Q6IPR3	2.68001	0.00107116
BLVRB	P30043	2.65453	0.00341518
VPRBP	Q9Y4B6	2.63307	0.00706916
GID8	Q9NWU2	2.62204	0.00918011
ZNF462	Q96JM2	2.62137	0.00146449
SELENBP1	Q13228	2.54315	0.00576249
SDAD1	Q9NVU7	2.51252	0.00191632
S100A13	Q99584	2.50653	1.58243e-05
RTTN	Q86VV8	2.48818	0.000148952
TUBB8	Q3ZCM7	2.47446	0.0384446
IARS2	Q9NSE4	2.46401	0.00161248
SORD	Q00796	2.43448	0.0216723
ARFGAP2	Q8N6H7	2.43345	0.000306479
FLRT2	O43155	2.42278	0.00623151
TNC	P24821	2.40611	0.0100763
CAMK2B	Q13554	2.39649	0.00374088
TOP2A	P11388	2.38783	0.0247398
TOMM6	Q96B49	2.376	0.00108277
YWHAQ	P27348	2.37145	0.000344003
PEAK1	Q9H792	2.33246	0.000335697
YWHAE	P62258	2.31271	0.000419043
NBAS	A2RRP1	2.2957	0.0239581
RMND5A	Q9H871	2.2738	0.00431868
UBE2V1	Q13404	2.26857	0.0023979
GSTO1	P78417	2.22525	0.00181327
P4HA2	O15460	2.21661	0.0180691
SCP2	P22307	2.1834	0.0204208
HSPA2	P54652	2.16895	0.0230384
PIN4	Q9Y237	2.16264	0.0413275
SMG5	Q9UPR3	2.15924	0.00247947
TLDC1	Q6P9B6	2.13732	0.0108307
PAXBP1	Q9Y5B6	2.13321	0.0244258
UCHL3	P15374	2.13287	0.0101586
FAT2	Q9NYQ8	2.11187	0.0265392
KRT2	P35908	2.10973	0.0099126
PRTFDC1	Q9NRG1	2.09343	0.0187461
CPS1	P31327	2.08386	0.00297072
SIPA1L3	O60292	2.0664	0.00437118
C21orf33	P30042	2.05013	0.0357646
GID4	Q8IVV7	2.0472	0.0230547
LIMA1	Q9UHB6	2.04679	0.000203085
EPHX1	P07099	2.03365	0.0229366
LIPE	Q05469	2.01676	5.70998e-05
PDAP1	Q13442	2.01603	0.0265505
NANS	Q9NR45	1.99992	0.00538594
NARS	O43776	1.9626	0.00182377
P4HA1	P13674	1.95489	0.0284266
RANBP10	Q6VN20	1.94578	0.000173255
CHRAC1	Q9NRG0	1.93035	0.0263727
ESD	P10768	1.90513	0.0113684
XPNPEP1	Q9NQW7	1.90432	0.00464372
ASH2L	Q9UBL3	1.89983	0.00342634
KRT1	P04264	1.88972	0.00195217
CWF19L2	Q2TBE0	1.88943	0.0351767
NEDD8	Q15843	1.88918	0.0387668
RAB3D	O95716	1.88169	0.00944481
EIF1B	O60739	1.8707	0.0104197
CABLES2	Q9BTV7	1.86905	0.00976454
FUK	Q8N0W3	1.86661	0.0159544
CSNK1A1	P48729	1.85169	0.024028
KLHL7	Q8IXQ5	1.82531	0.0073343
KRT9	P35527	1.82391	0.0363811
CSPG4	Q6UVK1	1.82389	0.0190687
YWHAB	P31946	1.81249	0.00738211
TWF2	Q6IBS0	1.80436	0.0442212
TIMM21	Q9BVV7	1.79823	0.021779
EIF1AX	P47813	1.7766	0.0121853
ADAM10	O14672	1.76311	0.0391541
LASP1	Q14847	1.70907	0.0493132
DNAJB11	Q9UBS4	1.70895	0.0360836
ACAT2	Q9BWD1	1.70805	0.00881836
SNX12	Q9UMY4	1.70322	0.041355
NAMPT	P43490	1.6928	0.0118334
SAP30BP	Q9UHR5	1.6904	0.00357782
ACOT13	Q9NPJ3	1.68488	0.0391125
MYDGF	Q969H8	1.68141	0.0487136
METTL13	Q8N6R0	1.67381	0.000552146
RBM12	Q9NTZ6	1.64326	0.00434843
OBSL1	O75147	1.63954	0.0113133
UROD	P06132	1.63862	0.00888921
RANBP9	Q96S59	1.58735	0.00626709
TMEM205	Q6UW68	1.57531	0.000454542
RNF167	Q9H6Y7	1.55776	0.0115758
PFDN4	Q9NQP4	1.5564	0.00139607
MEMO1	Q9Y316	1.54703	0.0183847
AHCYL1	O43865	1.54633	0.0183047
NUDT2	P50583	1.52322	0.0121336
TTN	Q8WZ42	1.52285	0.0380341
EIF4A2	Q14240	1.52269	0.00518765
PLOD1	Q02809	1.52203	0.0190158
SIAH1	Q8IUQ4	1.52056	0.0126616
URB1	O60287	1.51881	0.042282
GPN3	Q9UHW5	1.49769	0.0350378
RBM12B	Q8IXT5	1.47956	0.00959391
PGAM5	Q96HS1	1.47567	0.0451234
PCNP	Q8WW12	1.47481	0.0227775
SOX9	P48436	1.47228	0.0428857
PAFAH1B3	Q15102	1.46873	0.0387984
MAEA	Q7L5Y9	1.46648	0.0033701
OGFOD1	Q8N543	1.45385	0.0317901
PNPT1	Q8TCS8	1.45155	0.00739791
GCSH	P23434	1.44966	0.000238897
CCDC85C	A6NKD9	1.4484	0.0271621
PPP3CA	Q08209	1.44692	0.037583
TXNRD1	Q16881	1.44508	0.00883342
UNC119B	A6NIH7	1.39433	0.0174312
SUCLG1	P53597	1.37987	0.0230808
COPS3	Q9UNS2	1.37804	0.0432658
POLR2G	P62487	1.37515	0.00793613
API5	Q9BZZ5	1.3584	0.0419411
PZP	P20742	1.34935	0.0491748
EIF2A	Q9BY44	1.34635	0.00826428
CHCHD4	Q8N4Q1	1.34585	0.00387658
LAP3	P28838	1.34408	0.0234567
PROS1	P07225	1.33571	0.036321
ARHGAP35	Q9NRY4	1.32796	0.0029512
EZR	P15311	1.32558	0.0328782
WAPL	Q7Z5K2	1.32526	0.0414924
ACSL4	O60488	1.31735	0.00114918
GC	P02774	1.31182	0.00362551
YWHAZ	P63104	1.30087	0.00698957
SUMO2	P61956	1.28556	0.00881342
SCRN1	Q12765	1.27829	0.0138012
CCNE1	P24864	1.27208	0.010955
PNP	P00491	1.269	0.0428869
BROX	Q5VW32	1.26656	0.000797934
MRPS31	Q92665	1.25697	0.0170646
ANXA1	P04083	1.25382	0.0132857
COPS8	Q99627	1.25223	0.0461456
MPHOSPH8	Q99549	1.24726	0.00220825
GSN	P06396	1.23336	0.0127956
CHD3	Q12873	1.23208	0.00514068
EIF3J	O75822	1.23094	0.00156245
SNRPA	P09012	1.22492	0.0417523
DEGS1	O15121	1.22031	0.0482352
STXBP4	Q6ZWJ1	1.19003	0.00774043
CDC23	Q9UJX2	1.14518	0.048092
EEA1	Q15075	1.12557	0.0194335
MED24	O75448	1.11796	0.019307
ECD	O95905	1.10217	0.0476512
JMJD1C	Q15652	1.09806	0.00190954
MARCKS	P29966	1.07183	0.00157005
GCC2	Q8IWJ2	1.06621	0.000287828
LACTB2	Q53H82	1.06618	0.0327265
PPIL4	Q8WUA2	1.02451	0.0234633
GOLGA5	Q8TBA6	1.01921	0.0471919
CRELD1	Q96HD1	1.01879	0.0154844
COPS4	Q9BT78	1.01707	0.0324434
TTC12	Q9H892	1.01182	0.0198024
MAP2K1	Q02750	0.997354	0.0125001
ERAP1	Q9NZ08	0.980036	0.0420279
SPAG9	O60271	0.971658	0.0161175
KEAP1	Q14145	0.968886	0.0131228
IQSEC1	Q6DN90	0.948883	0.0155755
CDK4	P11802	0.947606	0.000817913
EIF5B	O60841	0.946268	0.0472985
KRT10	P13645	0.935291	0.0162965
MPZL1	O95297	0.934189	0.0137723
SLC20A2	Q08357	0.921146	0.000189411
DNAJB4	Q9UDY4	0.903619	0.00487473
NSMCE1	Q8WV22	0.902638	0.00753031
ABHD10	Q9NUJ1	0.899068	0.0299743
HSP90AA1	P07900	0.877017	0.041827
APOC3	P02656	0.876587	0.0122528
PGM2	Q96G03	0.872341	0.0016041
UBE2L3	P68036	0.837199	0.00634269
FHL3	Q13643	0.835112	0.0354727
VPS29	Q9UBQ0	0.83019	0.0361247
PPM1B	O75688	0.825859	0.02569
FBXO2	Q9UK22	0.820018	0.0128825
TSN	Q15631	0.819439	0.0174302
FH	P07954	0.790463	0.0107909
GTF3C2	Q8WUA4	0.766069	0.0140619
MRPL32	Q9BYC8	0.752986	0.00686772
STUB1	Q9UNE7	0.734972	0.016416
PTMA	P06454	0.729936	0.0475232
PYCRL	Q53H96	0.728021	0.0171457
DDX19A	Q9NUU7	0.691929	2.23872e-06
PLRG1	O43660	0.68781	0.0342818
HSPA6	P17066	0.671242	0.0138164
PRKAB1	Q9Y478	0.668645	0.00271912
TBRG4	Q969Z0	0.663889	0.0479672
PSMB5	P28074	0.648832	0.00238514
RAD50	Q92878	0.639896	0.0471377
NACC1	Q96RE7	0.630585	0.00916787
MRPL49	Q13405	0.614488	0.0231247
INTS6	Q9UL03	0.613364	0.0116728
SNRPB2	P08579	0.611953	0.0172624
NRIP1	P48552	0.606316	0.0132003
INO80C	Q6PI98	0.603942	0.000330849
PKP1	Q13835	0.600349	0.00385569
VAPB	O95292	0.583682	0.0200784
MLH1	P40692	0.555813	0.00104838
RAPH1	Q70E73	0.555524	0.0132169
PPP4R2	Q9NY27	0.52591	0.0215104
PRPS1	P60891	0.514727	0.00990163
FAM136A	Q96C01	0.51297	0.00536921
EIF3E	P60228	0.478615	0.0181817
GUF1	Q8N442	0.462784	0.0401477
PRKAA1	Q13131	0.45801	0.00183163
LGMN	Q99538	0.453993	0.0395155
HS2ST1	Q7LGA3	0.449637	0.04481
EIF6	P56537	0.448272	0.0166164
MEA1	Q16626	0.430299	0.00589507
TIMM8B	Q9Y5J9	0.416936	0.00398181
TCEB1	Q15369	0.399001	0.000477705
SF3B4	Q15427	0.396808	0.0209489
TUBB2B	Q9BVA1	0.360048	0.0391063
SGPL1	O95470	0.31608	0.00618723
SHPK	Q9UHJ6	0.218784	0.0151534
TSC22D1	Q15714	-0.149761	0.0230083
CLPTM1	O96005	-0.155552	0.023227
EMSY	Q7Z589	-0.23657	0.0333354
GMNN	O75496	-0.278953	0.00698089
LAGE3	Q14657	-0.280803	0.0459791
RPL29	P47914	-0.322384	0.00221439
PNO1	Q9NRX1	-0.34282	0.0265687
MSTO1	Q9BUK6	-0.375783	0.0125718
TSPAN3	O60637	-0.39903	0.0077867
PRPF3	O43395	-0.408739	0.0479694
SMARCE1	Q969G3	-0.419361	0.00622971
LRRC14	Q15048	-0.434722	0.00202201
GTPBP10	A4D1E9	-0.449981	0.000813011
SMAD4	Q13485	-0.450671	0.0405021
SRP9	P49458	-0.45687	0.0452692
C11orf98	E9PRG8	-0.461836	0.0124095
DYNC1I2	Q13409	-0.462998	0.0233209
LMNB2	Q03252	-0.482044	0.0272733
OPA3	Q9H6K4	-0.497203	0.0436789
AAMDC	Q9H7C9	-0.505799	0.00768379
VTI1B	Q9UEU0	-0.513508	0.0467367
DDA1	Q9BW61	-0.528514	0.0413291
AP3M1	Q9Y2T2	-0.538056	0.00431339
PMPCA	Q10713	-0.540857	0.0259582
VAMP2	P63027	-0.552876	0.0470022
MBOAT7	Q96N66	-0.561894	0.00363101
NVL	O15381	-0.586978	0.0374393
CRAT	P43155	-0.590475	9.32187e-05
NEXN	Q0ZGT2	-0.600412	0.0115909
UFSP2	Q9NUQ7	-0.60813	0.0109704
MAP3K2	Q9Y2U5	-0.608974	0.0231513
PSMC3IP	Q9P2W1	-0.611073	0.0269239
DHRS7	Q9Y394	-0.615674	0.0430903
MASTL	Q96GX5	-0.6203	0.0319876
SLC25A20	O43772	-0.624562	0.0336663
MPHOSPH6	Q99547	-0.626224	0.00230193
ALDH1L1	O75891	-0.628741	0.0421971
CMBL	Q96DG6	-0.635908	0.0124938
JMJD6	Q6NYC1	-0.651792	0.00925118
DHFR	P00374	-0.666313	0.039263
MRPL14	Q6P1L8	-0.669501	0.0326204
DECR1	Q16698	-0.669709	0.019665
VEZF1	Q14119	-0.67722	0.000327398
RTKN	Q9BST9	-0.679498	0.0493891
COQ9	O75208	-0.680107	0.0301779
AGR2	O95994	-0.696085	0.0061819
DENND4C	Q5VZ89	-0.708344	0.0421926
CERS2	Q96G23	-0.710457	0.00160031
BUB1B	O60566	-0.719841	0.0188853
TRUB1	Q8WWH5	-0.721092	0.00486867
RPS23	P62266	-0.763731	0.0221594
PI4K2A	Q9BTU6	-0.781644	0.0488277
STX6	O43752	-0.78293	0.00230981
PEF1	Q9UBV8	-0.786326	0.0419629
ANAPC4	Q9UJX5	-0.787237	0.0300517
NFU1	Q9UMS0	-0.804043	0.0431894
TAP2	Q03519	-0.80569	0.0473807
CHMP1A	Q9HD42	-0.80875	0.0171975
YTHDF1	Q9BYJ9	-0.808911	0.0204447
PPP1R10	Q96QC0	-0.810344	0.00985081
STRIP1	Q5VSL9	-0.818997	0.0455299
ZC3HC1	Q86WB0	-0.821313	0.0490903
CASP2	P42575	-0.826187	0.0419438
TRIM65	Q6PJ69	-0.838567	0.0418982
KCTD5	Q9NXV2	-0.842157	0.0327258
C12orf29	Q8N999	-0.845214	0.00115712
SPAG5	Q96R06	-0.852453	0.0070812
SCG2	P13521	-0.857882	0.0214367
OTUD4	Q01804	-0.858182	0.000324432
SLC9A3R2	Q15599	-0.860604	0.00333687
SMARCC1	Q92922	-0.869072	0.00395846
FLYWCH2	Q96CP2	-0.871112	0.00175585
FANCA	O15360	-0.87451	0.017622
DBT	P11182	-0.881731	0.0197617
HIRA	P54198	-0.89741	0.0260937
CDC25C	P30307	-0.902592	0.0193078
SDR39U1	Q9NRG7	-0.903776	0.0296928
HNRNPLL	Q8WVV9	-0.921083	0.0115228
RABAC1	Q9UI14	-0.921256	0.00401648
TMX2	Q9Y320	-0.923675	0.000862546
TLL1	O43897	-0.930612	0.000793807
GIGYF2	Q6Y7W6	-0.932905	0.0401773
KIAA1429	Q69YN4	-0.945655	0.0450967
PDDC1	Q8NB37	-0.947535	0.0415867
ASRGL1	Q7L266	-0.949372	0.0417172
SPINT1	O43278	-0.953066	8.68896e-05
SCFD2	Q8WU76	-0.982447	0.00199972
FADS1	O60427	-0.990878	0.0125244
ATOX1	O00244	-0.995978	0.0483804
CYCS	P99999	-1.00284	0.0155041
MRPS18A	Q9NVS2	-1.00325	0.0107467
COMMD3	Q9UBI1	-1.01048	0.0137984
LSM1	O15116	-1.0216	0.0236211
FPGS	Q05932	-1.02164	0.0200463
RACGAP1	Q9H0H5	-1.02493	0.0111225
DNAJB5	O75953	-1.02734	0.00129508
EEFSEC	P57772	-1.03293	0.032052
ABCA12	Q86UK0	-1.03764	0.0221788
CLCN7	P51798	-1.04306	0.0225785
APP	P05067	-1.04595	0.00891809
NUSAP1	Q9BXS6	-1.04716	0.0176797
CAST	P20810	-1.05054	0.0308588
ALKBH2	Q6NS38	-1.05276	0.0121534
GNAS	Q5JWF2	-1.05376	0.0480172
MYD88	Q99836	-1.05414	0.0326893
SPRYD4	Q8WW59	-1.05435	0.0397863
ATP2B4	P23634	-1.06003	0.0260529
PTGES	O14684	-1.06312	0.0446921
PEX16	Q9Y5Y5	-1.0644	0.000329213
GHDC	Q8N2G8	-1.0651	0.035536
SNAPIN	O95295	-1.06873	0.00272343
CNN2	Q99439	-1.07684	0.0467828
CALB2	P22676	-1.08238	0.0173036
RSAD1	Q9HA92	-1.08478	0.0111496
FKBP5	Q13451	-1.09253	0.0143852
TMEM192	Q8IY95	-1.10726	0.0356372
SCN7A	Q01118	-1.11096	0.0253145
CNOT3	O75175	-1.11148	0.0353129
USP11	P51784	-1.11267	0.0368222
NEMP1	O14524	-1.12148	0.0469348
RAD18	Q9NS91	-1.13825	0.0158982
DSN1	Q9H410	-1.14043	0.0228595
MESDC2	Q14696	-1.14198	0.0335811
SMG6	Q86US8	-1.14792	0.0266281
MED31	Q9Y3C7	-1.16149	0.0310999
EXOC8	Q8IYI6	-1.16495	0.0224718
WFS1	O76024	-1.16711	0.0100792
ABCF3	Q9NUQ8	-1.18207	0.0199722
ABHD12	Q8N2K0	-1.19931	0.00293873
KDM1B	Q8NB78	-1.20025	0.00419775
CNOT11	Q9UKZ1	-1.20551	0.0499587
RTFDC1	Q9BY42	-1.20747	0.0241837
NOP10	Q9NPE3	-1.21296	0.0451274
TRIM33	Q9UPN9	-1.21745	0.0312252
BRD8	Q9H0E9	-1.21777	0.0157533
KIF2C	Q99661	-1.23196	0.0450982
ITGB6	P18564	-1.23393	0.0186163
GRPEL2	Q8TAA5	-1.24217	0.034382
AURKAIP1	Q9NWT8	-1.2424	0.00514764
MRPL20	Q9BYC9	-1.25199	0.0112717
BCL2L12	Q9HB09	-1.2546	0.00586659
THOC7	Q6I9Y2	-1.25759	0.019864
EIF2AK2	P19525	-1.26467	0.00161355
GCFC2	P16383	-1.28131	0.0191673
TRIP11	Q15643	-1.28831	0.0426398
DHX35	Q9H5Z1	-1.28878	0.00267781
NDUFB6	O95139	-1.29243	0.0307631
HIBCH	Q6NVY1	-1.30459	0.0262749
SMYD5	Q6GMV2	-1.30874	0.0245789
CPE	P16870	-1.31079	0.00547704
PKP2	Q99959	-1.31301	0.0247443
ITGA6	P23229	-1.3184	0.0426962
CHAF1B	Q13112	-1.3235	0.0174791
SGF29	Q96ES7	-1.33137	0.0243568
SEC24B	O95487	-1.33279	0.0398736
ERC2	O15083	-1.34485	0.0310287
TUBGCP3	Q96CW5	-1.34818	0.0426672
POLR1E	Q9GZS1	-1.35748	0.018255
MAD2L1	Q13257	-1.36096	0.0195081
NEK9	Q8TD19	-1.36142	0.0432285
PLXNA1	Q9UIW2	-1.36209	0.00314632
PCM1	Q15154	-1.36331	0.0332539
ZFAND3	Q9H8U3	-1.3707	0.000367749
LAMTOR2	Q9Y2Q5	-1.37388	0.0499132
TMEM201	Q5SNT2	-1.37481	0.0140045
NTHL1	P78549	-1.38336	0.0395405
EXOC2	Q96KP1	-1.38784	0.0445462
GOLGA2	Q08379	-1.39491	0.0476277
RBPJ	Q06330	-1.39957	0.0484186
TUBGCP6	Q96RT7	-1.40002	0.0125629
MSRB2	Q9Y3D2	-1.40202	0.0300881
ZNF787	Q6DD87	-1.4155	0.000407867
CDC42EP1	Q00587	-1.41935	0.0440764
FBXO22	Q8NEZ5	-1.42302	0.0456316
FBXL12	Q9NXK8	-1.42418	0.0143933
RPF1	Q9H9Y2	-1.45772	0.0107316
ARMC1	Q9NVT9	-1.46353	0.00424362
THNSL1	Q8IYQ7	-1.4667	0.00838224
FIBP	O43427	-1.47669	0.0489091
GATC	O43716	-1.47966	0.0204807
PET100	P0DJ07	-1.49431	0.003312
SIX1	Q15475	-1.49459	0.045573
ANKHD1	Q8IWZ3	-1.49798	0.0358695
LAMA3	Q16787	-1.50024	0.0498859
CDH2	P19022	-1.50537	0.0221116
ARL15	Q9NXU5	-1.51137	0.0467087
SEC24A	O95486	-1.52335	0.0299913
VRK2	Q86Y07	-1.53802	0.0323122
SKA3	Q8IX90	-1.54444	0.0255439
LRCH3	Q96II8	-1.55216	0.00888278
ILK	Q13418	-1.55823	0.0451048
PTRH1	Q86Y79	-1.56433	0.00463239
MED20	Q9H944	-1.57126	0.0393339
SENP1	Q9P0U3	-1.57765	0.0310496
RANBP6	O60518	-1.58114	0.00156259
CCDC115	Q96NT0	-1.60803	0.0267783
PDK1	Q15118	-1.60869	0.021118
STK11IP	Q8N1F8	-1.61361	0.0292807
MED17	Q9NVC6	-1.61683	0.035318
MRM2	Q9UI43	-1.64415	0.0210764
FOSL1	P15407	-1.65446	0.00211789
ALAS1	P13196	-1.65733	0.00161152
FLJ45252	Q6ZSR9	-1.67017	0.0319413
SASS6	Q6UVJ0	-1.6802	0.0107365
HSDL1	Q3SXM5	-1.68143	0.0065922
ARHGAP18	Q8N392	-1.68559	0.0386716
MED10	Q9BTT4	-1.69294	0.0178859
SRXN1	Q9BYN0	-1.69739	0.00274881
LSG1	Q9H089	-1.69815	0.0494595
DAZAP1	Q96EP5	-1.74254	0.0384805
ADGRL2	O95490	-1.74258	0.0158288
SLC39A14	Q15043	-1.74336	0.00839247
WDR1	O75083	-1.74803	0.00137986
RGPD3	A6NKT7	-1.76025	0.000316861
ZNF281	Q9Y2X9	-1.7629	0.000290785
INTS9	Q9NV88	-1.76338	0.0087901
PCCB	P05166	-1.76559	0.00890648
MEAF6	Q9HAF1	-1.77029	0.00102918
CSTF2T	Q9H0L4	-1.779	0.00852276
HDAC3	O15379	-1.78118	0.044136
COL16A1	Q07092	-1.79898	0.0229353
GTF2H4	Q92759	-1.80731	0.0366865
RRAGC	Q9HB90	-1.80908	0.0116364
TRMT61A	Q96FX7	-1.81238	0.0230511
CCDC50	Q8IVM0	-1.8197	0.0412018
DCAF13	Q9NV06	-1.81985	0.0117967
REEP4	Q9H6H4	-1.81987	0.00025981
SLC27A1	Q6PCB7	-1.82722	0.033988
SRSF9	Q13242	-1.82835	0.0255833
HOXB9	P17482	-1.83058	0.0198012
CMC1	Q7Z7K0	-1.86065	0.0470038
ZNF185	O15231	-1.87231	0.0259393
HPS6	Q86YV9	-1.88029	0.0435118
TRAPPC2L	Q9UL33	-1.89035	0.0172803
OGDH	Q02218	-1.89956	0.0236469
PLEKHO2	Q8TD55	-1.9168	0.0169442
TBC1D23	Q9NUY8	-1.91764	0.0230222
MTMR14	Q8NCE2	-1.93753	0.0362819
TPM1	P09493	-1.94192	0.0434239
TGM2	P21980	-1.9446	0.00393957
FTO	Q9C0B1	-1.94739	0.0377565
KIF20B	Q96Q89	-1.95197	0.0122064
PISD	Q9UG56	-1.95353	0.0147175
DHX40	Q8IX18	-1.95596	0.0412033
SUDS3	Q9H7L9	-1.96706	0.0231776
UBR4	Q5T4S7	-1.97389	0.00559104
NSL1	Q96IY1	-1.98944	0.000180031
BDH1	Q02338	-2.00493	0.0258792
AHR	P35869	-2.00626	0.0255066
TOX4	O94842	-2.01091	0.0384066
PDPK1	O15530	-2.01289	0.0024583
CASP4	P49662	-2.01877	0.0251699
CRK	P46108	-2.02396	0.00871656
DIAPH3	Q9NSV4	-2.03011	0.0410196
WDR70	Q9NW82	-2.03207	0.00823585
ARMC9	Q7Z3E5	-2.03546	0.0169694
DDRGK1	Q96HY6	-2.03667	0.00185472
KIAA1522	Q9P206	-2.05089	0.0186002
LIMK1	P53667	-2.06619	0.00416746
AFF4	Q9UHB7	-2.08795	0.0476187
LSAMP	Q13449	-2.10688	0.0055902
TM9SF2	Q99805	-2.11269	0.00789194
MACROD1	Q9BQ69	-2.11391	0.0151826
FASTKD1	Q53R41	-2.11914	0.0225908
RECQL5	O94762	-2.11932	0.0168114
GTPBP3	Q969Y2	-2.13147	0.00283802
VPS45	Q9NRW7	-2.13257	0.0191998
RRM2	P31350	-2.15301	0.0481375
STK3	Q13188	-2.15328	0.00451895
PTGFRN	Q9P2B2	-2.16513	0.0217067
SLC1A3	P43003	-2.17375	0.0178903
TMEM43	Q9BTV4	-2.17942	0.0296258
SLC30A6	Q6NXT4	-2.17957	0.00804015
NCBP1	Q09161	-2.18686	0.0185915
SLC5A6	Q9Y289	-2.18925	0.0162307
COG8	Q96MW5	-2.19126	0.00996051
RPL7L1	Q6DKI1	-2.20784	0.0151543
MYO5C	Q9NQX4	-2.21012	0.00841795
SKIV2L	Q15477	-2.23057	0.00605791
PSMG1	O95456	-2.24452	0.0352212
GPN1	Q9HCN4	-2.25128	0.0482427
HIP1	O00291	-2.26559	0.0457322
TMEM30A	Q9NV96	-2.27054	0.00512653
POLR1D	Q9Y2S0	-2.27335	0.0392863
DMD	P11532	-2.28846	0.00599286
GPATCH11	Q8N954	-2.29106	0.0463096
PAPD4	Q6PIY7	-2.29324	0.0227115
USP13	Q92995	-2.29972	1.48213e-06
METTL8	Q9H825	-2.30953	0.00113047
KRAS	P01116	-2.32333	0.00259821
LEMD2	Q8NC56	-2.32646	0.00106435
SMIM20	Q8N5G0	-2.33188	0.0117878
SETX	Q7Z333	-2.36006	0.00223087
THOC5	Q13769	-2.38135	0.00331027
MTA1	Q13330	-2.38231	0.0157419
NRBP1	Q9UHY1	-2.38491	0.0421273
FNBP1	Q96RU3	-2.38681	0.00281349
ERMP1	Q7Z2K6	-2.38831	0.0281763
CRKL	P46109	-2.38872	0.0395414
STARD3NL	O95772	-2.38996	0.000319914
MRPS21	P82921	-2.39338	0.00143268
DPYD	Q12882	-2.3988	0.0107594
FGFR1OP2	Q9NVK5	-2.40037	0.000623747
STX16	O14662	-2.41046	0.0151941
NFKB2	Q00653	-2.41052	0.0272444
CHCHD6	Q9BRQ6	-2.41775	0.0131627
MLF2	Q15773	-2.43473	0.0148929
ATP6V1A	P38606	-2.44201	0.0209248
FBXL20	Q96IG2	-2.44211	0.0173403
SPC25	Q9HBM1	-2.45879	0.0211849
ATP5SL	Q9NW81	-2.46767	2.39118e-05
MAP4K5	Q9Y4K4	-2.47379	0.00380475
GLT8D1	Q68CQ7	-2.47497	0.000576787
NEFL	P07196	-2.48864	0.000302475
CD320	Q9NPF0	-2.4956	0.000705965
ZCCHC6	Q5VYS8	-2.51387	0.0364597
SMARCD2	Q92925	-2.54987	0.00935041
SPG21	Q9NZD8	-2.55981	0.0046909
TMEM41B	Q5BJD5	-2.5834	0.000283356
GFER	P55789	-2.59059	0.000117338
LEMD3	Q9Y2U8	-2.62132	0.0203055
NAA38	Q9BRA0	-2.62622	0.0453555
TAB1	Q15750	-2.64132	0.0140379
TMUB1	Q9BVT8	-2.64463	0.000497132
TM9SF4	Q92544	-2.64582	0.00141913
BRAT1	Q6PJG6	-2.65282	0.0109105
SEC22A	Q96IW7	-2.65297	0.0358754
ARHGAP1	Q07960	-2.66259	0.0300816
PVR	P15151	-2.68592	0.000205149
ABCC4	O15439	-2.68659	0.0460715
TMEM256	Q8N2U0	-2.68715	0.00339287
CDC7	O00311	-2.69029	0.00427218
UBE2G2	P60604	-2.69996	0.000604931
ARFGEF1	Q9Y6D6	-2.70169	0.0405591
CD44	P16070	-2.7256	0.00201683
NCEH1	Q6PIU2	-2.73836	0.009249
DNAJC1	Q96KC8	-2.74519	8.89593e-05
CBR4	Q8N4T8	-2.74733	0.000667959
GNE	Q9Y223	-2.75825	0.00999316
NIPBL	Q6KC79	-2.76901	0.0309568
SNX11	Q9Y5W9	-2.77166	0.0240989
TMLHE	Q9NVH6	-2.81781	0.0319326
BPTF	Q12830	-2.8361	0.00152656
ANXA3	P12429	-2.8398	0.023128
SVIL	O95425	-2.84894	0.00190991
VPS37A	Q8NEZ2	-2.86594	1.55082e-05
UGP2	Q16851	-2.87764	0.0313955
SMARCA4	P51532	-2.87774	0.0380424
MRPS36	P82909	-2.88709	7.58887e-05
GALNT7	Q86SF2	-2.90849	0.00491748
PPP1R12A	O14974	-2.91099	0.0192803
RBBP5	Q15291	-2.91731	0.00475088
TTI1	O43156	-2.91732	0.00137833
PRKAR2B	P31323	-2.92567	0.00784248
TTC19	Q6DKK2	-2.93037	0.0126705
PPAN	Q9NQ55	-2.95318	0.000415362
KIF1BP	Q96EK5	-2.96632	0.0232628
NDUFAF1	Q9Y375	-2.97088	0.019038
SLC25A25	Q6KCM7	-2.99565	0.0321839
GNAI3	P08754	-2.99978	0.00562826
EPHA4	P54764	-3.00179	0.00408811
RBM5	P52756	-3.02593	0.011935
GAA	P10253	-3.03349	0.00384483
SERPINA1	P01009	-3.04187	0.0204864
ZC3H4	Q9UPT8	-3.11088	0.000218757
C9orf114	Q5T280	-3.12133	0.0451265
GPKOW	Q92917	-3.13212	4.53486e-05
ZC3H13	Q5T200	-3.18805	0.000343614
CASC4	Q6P4E1	-3.22258	7.10589e-05
INF2	Q27J81	-3.23005	0.00776505
NUPL2	O15504	-3.24256	0.00295536
FAM118B	Q9BPY3	-3.24559	0.0459152
EGFR	P00533	-3.25053	7.82303e-05
COL5A2	P05997	-3.25095	0.000491216
DDX50	Q9BQ39	-3.26	0.0384595
PIGO	Q8TEQ8	-3.30281	0.000172087
ANKZF1	Q9H8Y5	-3.30603	0.0470119
DHRS1	Q96LJ7	-3.32686	0.000976391
ECHDC3	Q96DC8	-3.34125	0.017378
VANGL1	Q8TAA9	-3.35004	0.0178006
KMT2C	Q8NEZ4	-3.35446	0.00205124
NUFIP1	Q9UHK0	-3.39522	0.0100633
RPAP2	Q8IXW5	-3.42123	0.00132206
MED25	Q71SY5	-3.42319	0.00271185
MTCL1	Q9Y4B5	-3.47569	0.000246081
GATAD2A	Q86YP4	-3.57097	0.0313971
PARG	Q86W56	-3.59178	9.34636e-05
PPP2R5D	Q14738	-3.60661	0.00211091
INTS4	Q96HW7	-3.61853	3.77134e-05
TGFBI	Q15582	-3.63441	0.000312735
ARHGEF7	Q14155	-3.64464	0.00406422
CES1	P23141	-3.6661	0.000242179
SPNS1	Q9H2V7	-3.6668	0.000181811
GSTM1	P09488	-3.70665	5.45073e-05
RSL1D1	O76021	-3.71057	0.00208298
PRPF4B	Q13523	-3.73785	7.31147e-05
DAG1	Q14118	-3.742	0.0396406
ARL6IP1	Q15041	-3.75367	2.27588e-06
CCNK	O75909	-3.76166	4.71599e-06
QRICH1	Q2TAL8	-3.77615	0.0327996
NEK2	P51955	-3.79337	0.00518435
ZAK	Q9NYL2	-3.80612	0.0117787
B4GAT1	O43505	-3.82648	8.37453e-05
DPP4	P27487	-3.84983	0.000138573
SLC12A9	Q9BXP2	-3.90063	0.00144548
BUD13	Q9BRD0	-3.91822	0.0155953
BBX	Q8WY36	-3.9379	0.00745372
RPRD2	Q5VT52	-3.94463	0.0258962
TYMP	P19971	-3.95838	9.44343e-05
TRAPPC4	Q9Y296	-3.96444	0.0357949
PODN	Q7Z5L7	-4.01141	0.0050064
UBE2Q1	Q7Z7E8	-4.08155	0.0486386
GTF2F2	P13984	-4.17044	0.0331182
MIS12	Q9H081	-4.19675	0.00372618
LRRC1	Q9BTT6	-4.20671	0.0486808
ICE1	Q9Y2F5	-4.22869	0.0311063
OSBPL8	Q9BZF1	-4.24617	0.00385467
CHD1	O14646	-4.26323	0.0211495
EML2	O95834	-4.29912	0.0110612
ATF7IP	Q6VMQ6	-4.32268	0.0115564
MAN2A1	Q16706	-4.35866	0.00065202
C1R	P00736	-4.48026	6.04465e-05
PBRM1	Q86U86	-4.56396	0.0190114
CHID1	Q9BWS9	-4.56708	1.6353e-06
RSRC2	Q7L4I2	-4.65684	2.3921e-05
H2AFY	O75367	-4.6615	0.000222008
USP20	Q9Y2K6	-4.68735	6.50581e-05
DHX29	Q7Z478	-4.74945	0.000237729
GPAA1	O43292	-4.89252	0.0426726
ASAP1	Q9ULH1	-4.92113	0.00758298
MSLN	Q13421	-4.96648	2.32897e-05
SFRP1	Q8N474	-4.98157	0.00105225
NDUFB5	O43674	-5.15477	2.90724e-06
COL1A2	P08123	-5.56698	0.000282519
VRK1	Q99986	-5.70338	0.000330452
PPM1A	P35813	-5.86216	2.08123e-06
CAMKK1	Q8N5S9	-6.09673	2.4949e-06
AZGP1	P25311	-6.15881	2.48368e-05
ENPP1	P22413	-6.42922	0.00161235
ECT2	Q9H8V3	-6.44887	0.0364372
AK3	Q9UIJ7	-6.56274	0.0484127
UGT8	Q16880	-7.11119	0.0139872
GDF15	Q99988	-7.67272	1.67161e-06
EPHB2	P29323	-8.36205	1.08856e-05
LAMA4	Q16363	-8.85653	2.01827e-05

## Sheet: Supp Table 1 PEAK heterodimer
Gene	Uniprot	log2 PEAK1-PEAK2/Vec	P-value(Vec_PEAK1-PEAK2)
SGK223	Q86YV5	12.6151	1.23063e-07
PEAK1	Q9H792	11.4627	1.05496e-07
KYNU	Q16719	10.2367	3.91457e-05
IDH2	P48735	8.68922	0.000366674
PPP1CA	P62136	7.92638	8.84505e-06
EPHA2	P29317	7.86921	0.0264355
MOV10	Q9HCE1	6.93399	0.000190815
TSPAN6	O43657	6.73477	6.76681e-05
CAMK2G	Q13555	6.52437	7.77154e-06
IL18	Q14116	6.27796	1.01648e-05
PPP1CC	P36873	6.23407	7.24386e-05
SLC4A1	P02730	6.22346	9.39719e-06
PDCL3	Q9H2J4	6.19883	0.000535539
RNF5	Q99942	6.00881	0.00876773
AAK1	Q2M2I8	5.67889	0.000140242
SQLE	Q14534	5.63908	0.000738831
UTP6	Q9NYH9	5.59713	9.96106e-06
MYADM	Q96S97	5.43899	0.000119357
EHBP1L1	Q8N3D4	5.38821	0.00429638
HIST1H1A	Q02539	5.22256	0.000748171
COL6A2	P12110	5.14212	0.00513619
FAF1	Q9UNN5	5.07966	0.000234773
CAMK2D	Q13557	5.05453	0.00062554
NSA2	O95478	4.97747	0.000255861
MED1	Q15648	4.94266	8.31556e-05
YWHAE	P62258	4.80468	2.62805e-05
PDS5B	Q9NTI5	4.44241	0.010961
DEF6	Q9H4E7	4.40947	0.000174277
DGKA	P23743	4.26657	0.0014808
HSPB7	Q9UBY9	4.25005	0.0439483
GCNT1	Q02742	4.22969	0.00212614
ECE1	P42892	4.22481	0.0194823
YWHAQ	P27348	4.12695	5.42305e-05
NMI	Q13287	4.1237	0.0269878
YWHAB	P31946	4.07562	0.000462516
YWHAG	P61981	4.05078	0.000395601
ADNP	Q9H2P0	4.04151	0.00187942
GID8	Q9NWU2	4.03954	0.00192497
ECSIT	Q9BQ95	4.02566	0.00020944
CLGN	O14967	4.02312	0.00244669
SWAP70	Q9UH65	3.92237	0.000927333
YWHAH	Q04917	3.90962	3.77946e-05
POP1	Q99575	3.88763	0.000621132
DNAJB5	O75953	3.8782	0.0165
MFN1	Q8IWA4	3.87587	0.00313564
ZNF622	Q969S3	3.86978	1.22683e-06
RMND5A	Q9H871	3.86368	0.000551807
GLB1	P16278	3.80641	0.00107917
CRYZL1	O95825	3.77131	0.00103652
ADGRL2	O95490	3.77046	0.000554776
PNPT1	Q8TCS8	3.7542	0.000209312
TMEM65	Q6PI78	3.73694	0.00834194
PGAM5	Q96HS1	3.64638	0.00204641
ITCH	Q96J02	3.63651	0.00768423
MAEA	Q7L5Y9	3.58987	0.000122154
NLE1	Q9NVX2	3.53678	0.00204849
GUSB	P08236	3.53426	0.0175683
B3GAT3	O94766	3.5066	0.00107117
ARF5	P84085	3.4952	0.0353586
CAMK2B	Q13554	3.47521	0.000947473
LAS1L	Q9Y4W2	3.41174	0.00280212
ODF2	Q5BJF6	3.38862	0.000625255
CREB1	P16220	3.27873	0.0281213
GID4	Q8IVV7	3.27509	0.012915
SYNE2	Q8WXH0	3.26895	0.00700135
CCNH	P51946	3.26081	0.000185731
ASPM	Q8IZT6	3.25838	0.00638697
RANBP9	Q96S59	3.21013	0.000410006
MBLAC2	Q68D91	3.07225	0.00136056
PWP2	Q15269	3.04746	0.0105181
YWHAZ	P63104	3.0466	0.000877603
C11orf68	Q9H3H3	2.96158	0.00161844
TUBB8	Q3ZCM7	2.95484	0.0251372
SMARCD3	Q6STE5	2.95344	0.00135782
TIMM10	P62072	2.9337	0.000251716
RANBP10	Q6VN20	2.91287	1.33256e-06
TYW3	Q6IPR3	2.8709	0.000340577
FNBP1L	Q5T0N5	2.81359	0.00514059
IGHG1	P01857	2.79951	0.0360154
GMFG	O60234	2.78605	0.00477831
SFN	P31947	2.78459	0.00191188
HSPA8	P11142	2.76865	0.0051292
HSPA5	P11021	2.76661	0.0016787
JPH1	Q9HDC5	2.70572	0.00115046
HSPA1A	P0DMV8	2.67451	0.0133845
WDR26	Q9H7D7	2.62322	0.00462803
EEF1A1	P68104	2.60493	0.0004782
TPPP3	Q9BW30	2.53542	0.00306384
MKLN1	Q9UL63	2.52178	0.0110118
POSTN	Q15063	2.48581	0.000281427
TONSL	Q96HA7	2.43289	0.0300568
CBX8	Q9HC52	2.40314	0.00013515
YPEL5	P62699	2.40075	0.00112755
TSPYL1	Q9H0U9	2.37634	0.000604017
NO66	Q9H6W3	2.36094	0.000893212
HSP90AB1	P08238	2.33468	0.00491234
URB2	Q14146	2.25271	0.0366231
SMG5	Q9UPR3	2.2472	0.00681282
KATNB1	Q9BVA0	2.20299	0.000936908
LMOD1	P29536	2.19461	0.000622121
NBAS	A2RRP1	2.18845	0.0468944
PUM3	Q15397	2.17793	0.00413643
FBXO45	P0C2W1	2.16692	0.010423
VPS4B	O75351	2.13406	0.00115069
DNAJA1	P31689	2.12843	0.00110436
SFPQ	P23246	2.12378	0.000188642
SNRPA1	P09661	2.12362	0.00404863
HSPA4	P34932	2.07913	0.00274768
HSP90AA1	P07900	2.07589	0.000979619
CNIH4	Q9P003	2.07448	0.0374254
PRKDC	P78527	2.0692	0.00997143
TOP2A	P11388	2.05185	0.00207819
CREBBP	Q92793	2.05004	0.021719
WDR6	Q9NNW5	2.04869	0.00225551
MYO5A	Q9Y4I1	2.04382	0.0318188
SDF2L1	Q9HCN8	2.02772	0.025375
OBSL1	O75147	2.022	0.00260332
CHMP2A	O43633	2.01442	0.0359283
GRB2	P62993	2.00493	0.00411612
SPG7	Q9UQ90	2.00267	0.0371599
PSMD5	Q16401	2.00178	0.00103899
TOMM6	Q96B49	1.99833	0.00965062
SIAH1	Q8IUQ4	1.97256	0.00503523
NONO	Q15233	1.96481	0.000393142
NCL	P19338	1.96249	0.00737255
AGAP1	Q9UPQ3	1.96235	0.0495761
TRIM27	P14373	1.9289	0.0118922
ITPR2	Q14571	1.92608	0.00618032
PARP1	P09874	1.92386	0.00342894
DSP	P15924	1.89984	0.0124359
PPIL4	Q8WUA2	1.89769	0.00291014
P4HA2	O15460	1.89007	0.0281106
TWF2	Q6IBS0	1.88404	0.0487185
C3orf58	Q8NDZ4	1.85126	0.0289131
RPL3	P39023	1.84967	0.000259742
EEF2	P13639	1.84172	0.00546487
CCNE1	P24864	1.83781	0.00237941
HSPA9	P38646	1.81194	0.0445388
LIMA1	Q9UHB6	1.79701	0.00262036
IRS4	O14654	1.79053	0.00815678
SDAD1	Q9NVU7	1.78646	0.00595531
UTP4	Q969X6	1.78594	0.0154717
HSPD1	P10809	1.78013	0.0169136
ATAD3A	Q9NVI7	1.77442	0.0320793
RPL6	Q02878	1.76787	0.00109133
PRKD3	O94806	1.76087	0.00700876
SMC4	Q9NTJ3	1.75755	0.00701234
PKP4	Q99569	1.75314	0.017899
ATP1A1	P05023	1.7499	0.00469222
DHFR	P00374	1.74514	0.0250861
SMC2	O95347	1.73718	0.00825534
AACS	Q86V21	1.72882	0.0349526
YIPF3	Q9GZM5	1.70435	0.0199793
KEAP1	Q14145	1.67749	0.00270304
PIP4K2B	P78356	1.67391	0.00574997
RPL8	P62917	1.66153	0.00114743
HNRNPK	P61978	1.63615	0.0119995
SLC25A4	P12235	1.63417	0.0279882
TIMM21	Q9BVV7	1.63216	0.0323702
SLC25A3	Q00325	1.6306	0.00724529
RPL26L1	Q9UNX3	1.61291	0.00528962
RPL7A	P62424	1.60663	0.00529197
DDX1	Q92499	1.60523	0.00625818
CUL2	Q13617	1.59514	0.026935
IQGAP1	P46940	1.59492	0.0189271
CSRP2	Q16527	1.59293	0.00236051
ASH2L	Q9UBL3	1.58571	0.00407369
RPS8	P62241	1.57651	0.00218332
POLR1B	Q9H9Y6	1.569	0.0311678
TTC38	Q5R3I4	1.56549	0.0154411
AIFM1	O95831	1.55301	0.0373622
EIF5B	O60841	1.5523	0.0183718
SDHA	P31040	1.55137	0.00143712
MIER1	Q8N108	1.54827	0.0288463
RPL27	P61353	1.54618	0.00429679
CAPZA1	P52907	1.53676	0.0172609
MAMDC2	Q7Z304	1.53543	0.00482742
RPL38	P63173	1.53492	0.00111934
YBX1	P67809	1.5303	0.000544778
MCM3	P25205	1.52888	0.00666054
PKM	P14618	1.50426	0.0460546
RPS7	P62081	1.50141	0.00226893
PYCRL	Q53H96	1.49991	0.00171466
ABCF1	Q8NE71	1.49103	0.0107596
CCT5	P48643	1.48032	0.00258562
EPRS	P07814	1.47947	0.0286698
ACAD11	Q709F0	1.47216	0.0133811
RPS3	P23396	1.45894	0.0206759
ATP6AP2	O75787	1.45818	0.0215849
CSPG4	Q6UVK1	1.45197	0.032336
CSE1L	P55060	1.44949	0.0114294
TCP1	P17987	1.44565	0.0237847
VPS13C	Q709C8	1.44315	0.00658863
STX17	P56962	1.43949	0.0271206
YARS	P54577	1.43296	0.0432393
PRDX1	Q06830	1.41984	0.0368576
RPL13	P26373	1.41635	0.00995495
CKAP4	Q07065	1.41263	0.00681344
RPL13A	P40429	1.40488	0.00102186
KHSRP	Q92945	1.40125	0.00634369
ACSL4	O60488	1.40124	6.62204e-06
RAB3GAP1	Q15042	1.39375	0.00739675
RPL15	P61313	1.39024	0.0128138
TMPO	P42166	1.38981	0.0307434
HNRNPU	Q00839	1.369	0.038338
TANGO6	Q9C0B7	1.36185	0.000164187
RPS4X	P62701	1.35936	0.0203892
RPL23A	P62750	1.35287	0.00983159
CTPS1	P17812	1.33424	0.025846
DARS	P14868	1.32462	0.0270545
CCT4	P50991	1.32271	0.0165038
PPP2R1A	P30153	1.32075	0.0243322
SLC25A11	Q02978	1.31724	0.0303548
TYK2	P29597	1.31666	0.0139412
KARS	Q15046	1.31143	0.0167167
METTL13	Q8N6R0	1.30968	0.034329
NDUFS1	P28331	1.30841	0.0221454
RPL17	P18621	1.30346	0.00795106
CCT7	Q99832	1.29459	0.0192769
ELP3	Q9H9T3	1.28968	0.0382156
FASN	P49327	1.2725	0.0407297
CBS	P35520	1.26944	0.0104356
HUWE1	Q7Z6Z7	1.26586	0.0181661
GART	P22102	1.26443	0.0315282
CDK2	P24941	1.25878	0.0139815
S100A4	P26447	1.25463	0.023146
HADHB	P55084	1.2528	0.0479282
AK4	P27144	1.25159	0.0050927
USP9X	Q93008	1.25151	0.0126315
IARS	P41252	1.25068	0.0494047
HDAC6	Q9UBN7	1.24656	0.0383657
LARS	Q9P2J5	1.2346	0.039755
TMTC3	Q6ZXV5	1.2341	0.019941
EZR	P15311	1.22936	0.0465976
PHGDH	O43175	1.22609	0.0272076
FUBP1	Q96AE4	1.22098	0.0219672
HSDL2	Q6YN16	1.21349	0.0187485
RPS13	P62277	1.20212	0.0204437
CCT8	P50990	1.20134	0.0276046
SLC16A1	P53985	1.19031	0.00315299
NCAPG2	Q86XI2	1.1836	0.0159724
MYBBP1A	Q9BQG0	1.183	0.00892151
IMPDH2	P12268	1.1717	0.0317088
RPS3A	P61247	1.16943	0.0112062
LRPPRC	P42704	1.15788	0.0160093
CTTN	Q14247	1.15514	0.0140753
RPS27L	Q71UM5	1.14555	0.0468916
RPL22L1	Q6P5R6	1.14477	0.0175341
MARK3	P27448	1.14442	0.00208193
DNAJB1	P25685	1.14232	0.0422103
RPL10A	P62906	1.13599	0.0158839
RPL11	P62913	1.13391	0.0207501
RPL5	P46777	1.1332	0.0041989
MYH9	P35579	1.12796	0.0243195
ATP2A2	P16615	1.1229	0.0331546
PSMD3	O43242	1.1155	0.0110593
PRKAA2	P54646	1.10353	0.00914354
CHCHD4	Q8N4Q1	1.1035	0.0231974
XPNPEP1	Q9NQW7	1.10061	0.0188123
USP7	Q93009	1.09933	0.0336196
DHX15	O43143	1.09779	0.0176775
NSUN6	Q8TEA1	1.09681	0.0346642
DSTN	P60981	1.09394	0.036854
RPS14	P62263	1.09344	0.0153841
DNAJB4	Q9UDY4	1.09298	0.0234097
TBC1D5	Q92609	1.0911	0.019408
RUVBL2	Q9Y230	1.08876	0.033763
RPS11	P62280	1.08023	0.0010093
INPP5K	Q9BT40	1.07956	0.0324082
ATP5F1	P24539	1.06475	0.00719029
ECD	O95905	1.06124	0.00451502
DYNC1H1	Q14204	1.05288	0.0404705
WDR75	Q8IWA0	1.05277	0.0301823
CHCHD3	Q9NX63	1.03496	0.0335917
RPS27	P42677	1.03147	0.0138845
TTC1	Q99614	1.03032	0.0307799
PLK1	P53350	1.02968	0.0221497
RPS18	P62269	1.02569	0.0191424
EIF2B2	P49770	1.01459	0.0165108
HELZ2	Q9BYK8	1.01392	0.0379802
EIF2S3	P41091	1.00094	0.0239128
RAB6A	P20340	0.9985	0.0102726
PYM1	Q9BRP8	0.997454	0.0353944
SYNM	O15061	0.994097	0.0108715
MICU1	Q9BPX6	0.991736	0.0390944
AKAP8L	Q9ULX6	0.991044	0.0256216
SLIRP	Q9GZT3	0.985661	0.0377637
RPL34	P49207	0.98066	0.00573025
SGPL1	O95470	0.978657	0.00567257
FAM91A1	Q658Y4	0.972406	0.0212222
SLC25A10	Q9UBX3	0.970281	0.0207514
LMNB1	P20700	0.968633	0.0158661
TKT	P29401	0.968009	0.0322139
RPL18A	Q02543	0.965903	0.0229082
STUB1	Q9UNE7	0.950237	0.0106839
PSMD1	Q99460	0.946721	0.0325731
FDPS	P14324	0.946352	0.00600135
MRFAP1	Q9Y605	0.945388	0.0499965
NOP58	Q9Y2X3	0.937148	0.0378332
PITRM1	Q5JRX3	0.930161	0.0304251
PSMA1	P25786	0.925465	0.0341556
METTL8	Q9H825	0.924292	0.0213786
PPP5C	P53041	0.915102	0.0327062
STOML2	Q9UJZ1	0.912241	0.0307349
NAP1L4	Q99733	0.910123	0.0102738
HSPA6	P17066	0.908669	0.00462069
PELO	Q9BRX2	0.904624	0.0224185
SEC14L2	O76054	0.902154	0.0249286
PSMD6	Q15008	0.89316	0.0386388
RPL21	P46778	0.892573	0.0168242
LYAR	Q9NX58	0.887096	0.0276391
RPL35	P42766	0.88605	0.0368829
NPM1	P06748	0.881598	0.0339163
VAPA	Q9P0L0	0.877402	0.0187656
RPL32	P62910	0.87185	0.00539194
EIF3D	O15371	0.869686	0.020461
DNAJA2	O60884	0.868922	0.0380331
DDX24	Q9GZR7	0.85117	0.0353153
RPS20	P60866	0.847667	0.006429
RPS10	P46783	0.845635	0.0132779
MRPL32	Q9BYC8	0.845433	0.0119722
NME2	P22392	0.832466	0.0148811
RBM4B	Q9BQ04	0.831575	0.00963368
TXNRD1	Q16881	0.826105	0.036672
OCIAD2	Q56VL3	0.819214	0.0270728
RPL27A	P46776	0.817888	0.0200733
SMC3	Q9UQE7	0.816212	0.0291081
NUDC	Q9Y266	0.809933	0.0162345
NSUN5	Q96P11	0.803885	0.0221188
EEF1D	P29692	0.803581	0.0425578
TTC4	O95801	0.794652	0.0213059
RPS17	P08708	0.785188	0.0495605
CDC27	P30260	0.784225	0.00832531
RAD50	Q92878	0.78137	0.00132913
TCEB1	Q15369	0.766546	7.49865e-05
UBA52	P62987	0.766254	0.0198277
ZNF598	Q86UK7	0.763026	0.0345314
GC	P02774	0.762219	0.0282262
NACC1	Q96RE7	0.755021	0.0205242
CDK4	P11802	0.753177	0.00110924
TTC12	Q9H892	0.751062	0.0368453
GTF3C6	Q969F1	0.750539	0.0104399
OSBP	P22059	0.749866	6.4836e-05
PPP1CB	P62140	0.734	0.0234614
AKAP12	Q02952	0.715197	0.0123827
FXR2	P51116	0.71335	0.0492663
NCLN	Q969V3	0.705945	0.0285933
ARPC2	O15144	0.704266	0.036725
YTHDF2	Q9Y5A9	0.697839	0.0321315
PSMB5	P28074	0.695573	0.00476575
SMC1A	Q14683	0.693959	0.0467913
SUCLG1	P53597	0.687328	0.00667674
INO80C	Q6PI98	0.667579	0.000983729
CDK5RAP3	Q96JB5	0.656021	0.00102395
MAP7D1	Q3KQU3	0.65213	0.0270248
RPL35A	P18077	0.648639	0.0308214
RDH13	Q8NBN7	0.644616	0.0137193
VAPB	O95292	0.625335	0.0236931
PFDN4	Q9NQP4	0.623704	0.00952836
PAF1	Q8N7H5	0.620318	0.0407513
TRMT2A	Q8IZ69	0.615312	0.047814
CDK9	P50750	0.609335	0.0135973
RFC3	P40938	0.606979	0.0332425
EIF6	P56537	0.597684	0.0065207
BCAP31	P51572	0.5935	0.0155728
MARCKS	P29966	0.56421	0.0139809
COPS8	Q99627	0.554449	0.0189428
OGFR	Q9NZT2	0.546113	0.0472593
GNS	P15586	0.521528	0.00829054
SF3B4	Q15427	0.502553	0.00852503
APOC3	P02656	0.499222	0.0463981
FAM98B	Q52LJ0	0.471877	0.025105
EIF3I	Q13347	0.464004	0.0238395
EMC6	Q9BV81	0.446892	0.0451647
RPL28	P46779	0.436849	0.00572195
TIMM8B	Q9Y5J9	0.417602	0.0295081
SQSTM1	Q13501	0.383545	0.046423
SHMT2	P34897	0.357723	0.0065235
RBM25	P49756	0.347066	0.00625999
PRKAA1	Q13131	0.288161	0.0319817
GCC2	Q8IWJ2	0.271366	0.0171001
EXOSC4	Q9NPD3	-0.148876	0.0153326
C12orf57	Q99622	-0.154555	0.038873
MRPL42	Q9Y6G3	-0.201713	0.00794862
COX17	Q14061	-0.250334	0.0498732
CLP1	Q92989	-0.254056	0.0179314
LAGE3	Q14657	-0.265926	0.0162072
GLYR1	Q49A26	-0.293854	0.039002
RPL29	P47914	-0.297086	0.000491603
CHTOP	Q9Y3Y2	-0.301423	0.0277703
ENOPH1	Q9UHY7	-0.41444	0.0401628
REEP4	Q9H6H4	-0.431058	0.00505372
GMNN	O75496	-0.451543	4.3756e-05
PARG	Q86W56	-0.465006	0.000157091
ARPIN	Q7Z6K5	-0.468137	0.040934
SLC9A3R1	O14745	-0.499318	0.0128401
LTA4H	P09960	-0.499374	0.0361995
AAMDC	Q9H7C9	-0.499864	0.00967016
GALNT1	Q10472	-0.520417	0.00848615
RAP1B	P61224	-0.533441	0.0247351
LGMN	Q99538	-0.540305	0.0271086
PRUNE2	Q8WUY3	-0.553768	0.00913108
PRRC2B	Q5JSZ5	-0.563521	0.0131921
SOAT1	P35610	-0.571852	0.0102719
CERS2	Q96G23	-0.571861	0.0106222
SUPT7L	O94864	-0.573493	0.0280267
GTPBP10	A4D1E9	-0.577663	0.017388
OTUD4	Q01804	-0.593092	0.0101047
BUB1B	O60566	-0.596513	0.0199695
FH	P07954	-0.598052	0.0162434
SLBP	Q14493	-0.599878	0.0288263
ACSL1	P33121	-0.602751	0.0364048
THRAP3	Q9Y2W1	-0.606021	0.0379007
LPGAT1	Q92604	-0.607306	0.0331473
FLYWCH2	Q96CP2	-0.618372	0.0145556
CEP250	Q9BV73	-0.623261	0.0166451
VEZF1	Q14119	-0.62388	0.000809186
PTRH1	Q86Y79	-0.631361	0.029476
COQ9	O75208	-0.635032	0.0159761
CMBL	Q96DG6	-0.635145	0.0386797
TPM4	P67936	-0.635622	0.0252808
SPINT1	O43278	-0.647317	0.0161086
COMMD3	Q9UBI1	-0.649072	0.0170394
TEX264	Q9Y6I9	-0.658391	0.0285065
TLL1	O43897	-0.676657	0.00294361
IPO13	O94829	-0.683294	0.0201201
PJA2	O43164	-0.700137	0.0308403
CEP85	Q6P2H3	-0.706024	0.0486965
CHCHD2	Q9Y6H1	-0.706206	0.00254281
TRMT61A	Q96FX7	-0.712494	0.00761947
NAT14	Q8WUY8	-0.714797	0.0322816
CASP2	P42575	-0.717893	0.0472383
EFL1	Q7Z2Z2	-0.734608	0.0351171
MAPK9	P45984	-0.734647	0.0011236
NCBP2	P52298	-0.745265	0.0225783
RHOG	P84095	-0.756895	0.0189869
UBFD1	O14562	-0.763389	0.00235278
MCAT	Q8IVS2	-0.767821	0.0284891
RPAP2	Q8IXW5	-0.7746	0.039151
KIF3A	Q9Y496	-0.778813	0.0257826
CORO7	P57737	-0.808448	0.00115874
CALB2	P22676	-0.827594	3.77297e-06
TOP2B	Q02880	-0.833513	0.0197037
HNRNPLL	Q8WVV9	-0.833869	0.0121844
ZHX3	Q9H4I2	-0.844144	0.0311757
TMEM192	Q8IY95	-0.871755	0.0105908
CPT1A	P50416	-0.874603	0.0146994
IARS2	Q9NSE4	-0.89084	0.0251473
TRIM65	Q6PJ69	-0.904616	0.0172091
NME7	Q9Y5B8	-0.916437	0.0270124
ACTN4	O43707	-0.956451	0.0422798
ANKLE2	Q86XL3	-0.983704	0.0174215
GBA3	Q9H227	-1.02738	0.00212536
ARMC9	Q7Z3E5	-1.03109	0.0421508
DBI	P07108	-1.0327	0.013217
NDE1	Q9NXR1	-1.03363	0.0201225
VPS16	Q9H269	-1.03733	0.0376838
EIF4A2	Q14240	-1.03889	0.0126302
NPC2	P61916	-1.05472	0.0436654
WDR34	Q96EX3	-1.055	0.0499848
EIF2AK2	P19525	-1.06533	0.00491237
FAM136A	Q96C01	-1.07284	0.00378652
CAAP1	Q9H8G2	-1.07993	0.0248004
RFK	Q969G6	-1.08149	0.0474182
RBM28	Q9NW13	-1.08187	0.0238923
PDPK1	O15530	-1.0824	7.01631e-05
SRSF5	Q13243	-1.09124	0.0338971
ABHD12	Q8N2K0	-1.09585	0.00343595
NENF	Q9UMX5	-1.10037	0.00428266
DRAP1	Q14919	-1.10491	0.0231617
SLC4A1AP	Q9BWU0	-1.11506	0.0317018
HIST1H1E	P10412	-1.12849	0.0195575
SOD2	P04179	-1.19176	0.000869328
BRD8	Q9H0E9	-1.19323	0.0192573
TCEA1	P23193	-1.19426	0.0373426
RAD23A	P54725	-1.20913	0.0206236
KDM1B	Q8NB78	-1.20942	0.00673329
ATPIF1	Q9UII2	-1.21231	0.0217421
PLAT	P00750	-1.2148	0.0381991
ALKBH2	Q6NS38	-1.21677	0.000715859
DYNC1LI2	O43237	-1.22058	0.0431686
IDI1	Q13907	-1.22073	0.042103
LIMCH1	Q9UPQ0	-1.22517	0.0261677
PIGG	Q5H8A4	-1.25347	0.0104235
POLR1E	Q9GZS1	-1.25908	0.0363134
ERAP1	Q9NZ08	-1.26895	0.010017
NPLOC4	Q8TAT6	-1.27759	0.0460668
ANKHD1	Q8IWZ3	-1.27798	0.043123
FPGS	Q05932	-1.28322	0.0149252
CPSF4	O95639	-1.28955	0.00577721
ZFAND3	Q9H8U3	-1.2925	0.0111277
NUP35	Q8NFH5	-1.30188	0.030435
HDDC2	Q7Z4H3	-1.3042	0.0257832
RSL1D1	O76021	-1.30511	0.0364377
TANC1	Q9C0D5	-1.33122	0.0349115
CRK	P46108	-1.33327	0.0435453
KDELC2	Q7Z4H8	-1.34015	0.0137567
RBM3	P98179	-1.36058	0.0403514
ADPGK	Q9BRR6	-1.36541	0.0200378
MAP3K2	Q9Y2U5	-1.37864	0.0251393
NDC80	O14777	-1.38317	0.0156867
PKN3	Q6P5Z2	-1.38392	0.016978
NEDD4L	Q96PU5	-1.39423	0.0182413
RNF114	Q9Y508	-1.39762	0.0496553
NUSAP1	Q9BXS6	-1.39969	0.0239579
GABARAPL2	P60520	-1.41481	0.00335709
ARFGAP2	Q8N6H7	-1.41605	0.00470094
NEMP1	O14524	-1.42071	0.0438815
CLCN7	P51798	-1.42305	0.0428001
UBR4	Q5T4S7	-1.42485	0.00831846
NUF2	Q9BZD4	-1.43561	0.0242895
CTAGE5	O15320	-1.43954	0.0282269
MRPL34	Q9BQ48	-1.45212	0.0467746
CDR2	Q01850	-1.45894	0.0287175
VASP	P50552	-1.46187	0.0399987
MED31	Q9Y3C7	-1.47048	0.015882
WDR70	Q9NW82	-1.4726	0.0416589
TM9SF1	O15321	-1.47647	0.0481678
LSG1	Q9H089	-1.48832	0.0486891
PLXNA1	Q9UIW2	-1.50187	0.00715448
PCCB	P05166	-1.51136	0.0250921
IP6K1	Q92551	-1.51413	0.0194116
CUTA	O60888	-1.51541	0.000662285
FLOT1	O75955	-1.51737	0.00201817
RPF1	Q9H9Y2	-1.51875	0.0143777
ZYX	Q15942	-1.54422	0.0355977
CEP97	Q8IW35	-1.54494	0.00139942
RALB	P11234	-1.57199	0.0223999
CDC7	O00311	-1.58051	0.0169199
PTGFRN	Q9P2B2	-1.60505	0.0384734
NCSTN	Q92542	-1.61251	0.046762
ZRANB2	O95218	-1.62527	0.0194962
BCL2L12	Q9HB09	-1.62946	0.0466528
MTERF4	Q7Z6M4	-1.63946	0.000555548
APPL1	Q9UKG1	-1.66524	0.049261
ELF2	Q15723	-1.66989	0.0426023
ZNF24	P17028	-1.6824	0.03765
NOP10	Q9NPE3	-1.68625	0.00832461
FBXO30	Q8TB52	-1.69539	0.0412511
FOSL1	P15407	-1.70523	0.00432415
ALG1	Q9BT22	-1.71434	0.0015245
DCD	P81605	-1.71711	0.0445393
HIBCH	Q6NVY1	-1.7574	0.0167111
TIPIN	Q9BVW5	-1.76875	0.00463172
DENND4C	Q5VZ89	-1.77469	0.0233651
SLC1A3	P43003	-1.78009	0.0354463
ARMC1	Q9NVT9	-1.78183	0.00244519
TUBGCP6	Q96RT7	-1.80296	0.000113699
VIMP	Q9BQE4	-1.81114	0.0292087
NRDC	O43847	-1.82285	0.00723557
TRIP4	Q15650	-1.82615	0.025647
RANBP6	O60518	-1.8366	0.00211677
POLA2	Q14181	-1.84559	0.0097839
TMEM223	A0PJW6	-1.84784	0.00356806
TRIOBP	Q9H2D6	-1.85134	0.00921336
LEMD2	Q8NC56	-1.85388	0.00651386
CWC15	Q9P013	-1.86674	0.0135046
VCL	P18206	-1.86858	0.0244045
CCNT1	O60563	-1.87115	0.0467687
THOC7	Q6I9Y2	-1.87479	0.00493864
NSMCE4A	Q9NXX6	-1.88253	0.0342826
OGDH	Q02218	-1.90161	0.0378494
CUL4B	Q13620	-1.92157	0.000177392
ADPRHL2	Q9NX46	-1.92984	0.0302378
HN1	Q9UK76	-1.93282	0.0153616
WDR33	Q9C0J8	-1.94293	0.0397094
TNC	P24821	-1.94296	0.0448702
QDPR	P09417	-1.94713	0.00066018
LIPE	Q05469	-1.96302	0.00110835
GLT8D1	Q68CQ7	-1.97413	0.0427745
GM2A	P17900	-1.98748	0.0395232
CMPK1	P30085	-2.01512	0.016595
ACADSB	P45954	-2.01705	0.00209485
PTER	Q96BW5	-2.02151	0.000659787
ARID1A	O14497	-2.02621	0.0418743
TSPAN3	O60637	-2.02856	3.70464e-05
MBOAT7	Q96N66	-2.03471	0.00853351
RBCK1	Q9BYM8	-2.03521	0.0117075
RECQL5	O94762	-2.05537	0.0233051
BANF1	O75531	-2.06626	0.0205785
EIF1B	O60739	-2.07284	0.0203583
KIAA1522	Q9P206	-2.09539	0.000219238
DNAJC3	Q13217	-2.09838	0.0133133
ERO1A	Q96HE7	-2.0995	0.00327087
MRPS21	P82921	-2.10039	0.00841896
TTF2	Q9UNY4	-2.10284	0.00923482
TMEM41B	Q5BJD5	-2.10333	0.00165707
RAB32	Q13637	-2.10491	0.00269785
PRKAR2B	P31323	-2.10528	0.0238153
ABHD10	Q9NUJ1	-2.11143	0.0058448
DHX40	Q8IX18	-2.11894	0.023663
SLC20A2	Q08357	-2.13176	5.42461e-05
PROSER2	Q86WR7	-2.16059	0.00418707
INTS9	Q9NV88	-2.16427	0.0263951
AURKAIP1	Q9NWT8	-2.17077	0.0140784
CNOT11	Q9UKZ1	-2.1824	0.0164863
UBE2S	Q16763	-2.18451	0.00180218
EIF2A	Q9BY44	-2.18572	0.00027128
MTA1	Q13330	-2.20445	0.013619
APOE	P02649	-2.20852	0.0352601
SPR	P35270	-2.21886	0.03606
SRXN1	Q9BYN0	-2.21993	0.00485545
SRPK2	P78362	-2.22019	0.000102345
TTLL12	Q14166	-2.2236	0.0319954
SLC30A6	Q6NXT4	-2.22555	0.00646321
LSAMP	Q13449	-2.22826	0.00426273
FBXL20	Q96IG2	-2.2394	0.046184
TBP	P20226	-2.24083	0.0352516
VPS26B	Q4G0F5	-2.25619	0.0245043
MACROD1	Q9BQ69	-2.26396	0.0116131
PLOD3	O60568	-2.26455	0.0278699
PAPD4	Q6PIY7	-2.26534	0.0352199
SETX	Q7Z333	-2.27625	0.00115953
LIMK1	P53667	-2.28067	0.00804628
SLC2A1	P11166	-2.28766	0.0102187
USP13	Q92995	-2.29798	2.84107e-05
CIT	O14578	-2.30107	0.00944081
SMARCD2	Q92925	-2.30922	0.0120479
TRAPPC2L	Q9UL33	-2.32041	0.0122834
PEPD	P12955	-2.32258	0.0462173
METTL7A	Q9H8H3	-2.33464	0.00218661
IMP4	Q96G21	-2.34045	0.0077096
IPO11	Q9UI26	-2.34123	0.0335922
ANXA3	P12429	-2.35193	0.0454809
NCBP1	Q09161	-2.35512	0.024822
LEMD3	Q9Y2U8	-2.36297	0.0115742
DDAH1	O94760	-2.41145	0.0334334
MPHOSPH6	Q99547	-2.43573	0.000615019
CLU	P10909	-2.45	0.00713164
TPP1	O14773	-2.45175	0.00301713
AKR7A2	O43488	-2.4597	0.00121502
MYO1D	O94832	-2.48912	0.012691
ALAS1	P13196	-2.50643	0.00145498
LYN	P07948	-2.51958	0.00721463
ALDH1A1	P00352	-2.52362	0.00759505
PDCD4	Q53EL6	-2.54425	0.00404393
ANAPC10	Q9UM13	-2.54472	0.0408366
GHITM	Q9H3K2	-2.54583	0.000450014
PVR	P15151	-2.54946	4.78461e-05
TMEM30A	Q9NV96	-2.55798	0.0113779
PXN	P49023	-2.56201	0.0231332
HIP1	O00291	-2.57071	0.0211837
DPYD	Q12882	-2.58325	0.00294688
MEAF6	Q9HAF1	-2.59685	0.000282548
SLC30A7	Q8NEW0	-2.62164	0.00574415
COL16A1	Q07092	-2.62689	0.00697083
GAA	P10253	-2.63517	0.000811816
PPAN	Q9NQ55	-2.63958	0.00287526
ELOVL5	Q9NYP7	-2.64396	0.00928995
NELFB	Q8WX92	-2.65718	0.000759306
ANXA11	P50995	-2.66606	0.00413807
CDC16	Q13042	-2.71311	0.00574611
TMEM256	Q8N2U0	-2.72728	0.00404878
TRA2A	Q13595	-2.74334	0.0109814
AOC3	Q16853	-2.74907	0.00189944
GCSH	P23434	-2.79709	9.11701e-05
CCNK	O75909	-2.80261	0.0138474
TMSB4X	P62328	-2.80983	0.0499446
RBBP5	Q15291	-2.8251	0.0315248
NOL9	Q5SY16	-2.83561	0.0238102
COL6A1	P12109	-2.84451	0.020361
RBL1	P28749	-2.85411	0.0400931
MED15	Q96RN5	-2.86738	0.0327233
CFL2	Q9Y281	-2.89788	0.00168929
MRPS36	P82909	-2.90812	0.00238824
FAM8A1	Q9UBU6	-2.95535	0.00907925
VANGL1	Q8TAA9	-2.95785	0.0263892
DMD	P11532	-2.95911	0.000524765
EHMT2	Q96KQ7	-2.97636	0.0467017
AP2A2	O94973	-3.00499	0.00146125
ZBTB10	Q96DT7	-3.00505	0.0228541
NCEH1	Q6PIU2	-3.01703	0.00677507
DICER1	Q9UPY3	-3.03236	0.000285468
ARL8A	Q96BM9	-3.04479	0.00131191
SNX11	Q9Y5W9	-3.05273	0.0139383
CAP1	Q01518	-3.05316	0.0249944
ZC3H4	Q9UPT8	-3.09731	0.000766057
AK1	P00568	-3.09866	0.00107826
FAM168A	Q92567	-3.10999	0.0114706
EPHA4	P54764	-3.11318	0.00637084
MED10	Q9BTT4	-3.1148	0.00263563
STEAP4	Q687X5	-3.11725	0.00139309
CUX1	Q13948	-3.13101	0.0208562
SFRP1	Q8N474	-3.13752	0.0407429
CASC5	Q8NG31	-3.14034	0.0158675
DDX19A	Q9NUU7	-3.16978	0.000543999
MGAT2	Q10469	-3.18208	0.00171384
GSTM1	P09488	-3.18298	0.00135753
TOMM34	Q15785	-3.18438	0.00180802
YTHDF3	Q7Z739	-3.18688	0.0354619
FLRT3	Q9NZU0	-3.19856	0.00204653
NSFL1C	Q9UNZ2	-3.21032	0.00169773
HTATIP2	Q9BUP3	-3.21437	0.000454647
INF2	Q27J81	-3.22855	0.00542418
DOPEY2	Q9Y3R5	-3.24507	0.00312149
OCLN	Q16625	-3.2621	0.00051501
MAPKAP1	Q9BPZ7	-3.2764	0.0433927
UBA2	Q9UBT2	-3.28432	0.0346024
SPNS1	Q9H2V7	-3.35329	0.0012467
CD44	P16070	-3.36789	0.000181201
MANF	P55145	-3.37809	0.00652315
UGP2	Q16851	-3.3901	0.0160181
FAM118B	Q9BPY3	-3.4192	0.0405223
VRK1	Q99986	-3.44101	0.0225251
DCLK1	O15075	-3.45771	0.010646
NUPL2	O15504	-3.47811	0.00336228
ARID4A	P29374	-3.50125	0.00692275
B4GAT1	O43505	-3.51027	0.00324134
DHRS1	Q96LJ7	-3.51316	0.00113156
HMGB3	O15347	-3.53526	0.00256982
C12orf29	Q8N999	-3.54029	0.00330885
IST1	P53990	-3.60722	0.000212347
PPP1R2P3	Q6NXS1	-3.62058	0.022472
CTR9	Q6PD62	-3.6223	0.000198797
LIMK2	P53671	-3.63171	0.000153683
C20orf27	Q9GZN8	-3.69877	0.0017453
MAD2L1	Q13257	-3.74616	0.000453066
PSPH	P78330	-3.74722	0.000999538
VPS37A	Q8NEZ2	-3.75322	1.42912e-05
TYMP	P19971	-3.75517	0.000278714
INTS4	Q96HW7	-3.76089	0.00216419
ARHGEF7	Q14155	-3.79873	0.00629269
SMIM20	Q8N5G0	-3.80342	2.73451e-05
MTERF1	Q99551	-3.85885	0.000819928
DAG1	Q14118	-3.91636	0.0403303
DARS2	Q6PI48	-3.92267	0.0428462
ZAK	Q9NYL2	-3.9871	0.00522555
GNAI3	P08754	-3.99043	0.000455767
NAAA	Q02083	-4.00139	0.00768464
WDR1	O75083	-4.01617	0.000112318
KIF1BP	Q96EK5	-4.07083	5.93224e-06
LAMA5	O15230	-4.10536	0.0290075
CES1	P23141	-4.12245	2.0729e-05
NEK2	P51955	-4.22219	0.00342874
CORO2B	Q9UQ03	-4.27382	9.50686e-05
NDUFAF1	Q9Y375	-4.32223	0.00024881
GPKOW	Q92917	-4.32411	0.00103027
ATF7IP	Q6VMQ6	-4.35064	0.010644
PKP3	Q9Y446	-4.36328	0.00235757
ERGIC2	Q96RQ1	-4.46721	0.00625763
TRADD	Q15628	-4.48441	0.00978173
NDUFB5	O43674	-4.60106	2.67566e-06
PHLDB2	Q86SQ0	-4.72066	0.000270356
EML2	O95834	-4.72458	0.00707236
SHCBP1	Q8NEM2	-4.78062	0.00891929
ICE1	Q9Y2F5	-4.79126	0.0195652
TMF1	P82094	-4.81891	0.000153618
GRN	P28799	-4.84429	0.00794469
BAP1	Q92560	-4.99631	0.0335624
ASAP1	Q9ULH1	-5.00424	0.00516648
DHX29	Q7Z478	-5.12328	0.000933752
MSLN	Q13421	-5.17246	0.000412816
CKS1B	P61024	-5.19525	0.00558438
JMJD1C	Q15652	-5.32932	0.000124323
H2AFY	O75367	-5.36296	0.0001118
UNC50	Q53HI1	-5.50645	0.0327432
C1R	P00736	-5.60187	4.60168e-05
CAMKK1	Q8N5S9	-5.82388	0.000561381
MAN2A1	Q16706	-5.87534	0.000355794
ANXA8	P13928	-5.93576	0.000123896
RABAC1	Q9UI14	-6.0262	0.000414441
CDC42BPB	Q9Y5S2	-6.52297	6.70006e-05
CHD1	O14646	-6.79626	0.00152782
HTT	P42858	-7.38037	0.0368319
UGT8	Q16880	-7.72294	0.0112913
LAMA4	Q16363	-7.835	4.87482e-05
PARN	O95453	-8.00804	0.0415866
EPHB2	P29323	-8.18643	2.2072e-06
GDF15	Q99988	-8.59675	5.13318e-05

## Sheet: Supp Table 2 legend
Supp Table 2. Pathway enrichment analysis for dimer-specific interactomes. This was undertaken using the WikiPathways Database. Statistical analyses involved a one-sided hypergeometric test and a Benjamini-Hochberg test as indicated.

## Sheet: PEAK1 homodimer
Term	Overlap	P-value*	Adjusted P-value**	Old P-value	Old Adjusted P-value	Odds Ratio	Combined Score	Genes
Cell Cycle WP179	12/120	9.36666e-08	3.44946e-05	0	0	8.35206	135.166	SMAD2;YWHAE;YWHAQ;CCNE1;YWHAB;PLK1;MCM3;SFN;MCM6;YWHAZ;YWHAG;YWHAH
Myometrial Relaxation And Contraction Pathways WP289	13/156	2.35447e-07	3.44946e-05	0	0	6.84755	104.506	YWHAE;CAMK2D;YWHAB;GSTO1;DGKZ;YWHAZ;ACTB;CNN1;YWHAQ;SFN;CAMK2G;YWHAG;YWHAH
17P13 3 YWHAE Copy Number Variation WP5376	6/21	2.79686e-07	3.44946e-05	0	0	29.5311	445.612	YWHAE;YWHAQ;YWHAB;YWHAZ;YWHAG;YWHAH
Calcium Regulation In Cardiac Cells WP536	10/151	4.40712e-05	0.00407659	0	0	5.28167	52.9735	YWHAE;CAMK2D;YWHAQ;YWHAB;ANXA6;SFN;YWHAZ;CAMK2G;YWHAG;YWHAH
7Q11 23 Distal Copy Number Variation WP5401	4/21	0.00016924	0.0125238	0	0	17.2403	149.718	MDH2;PTPMT1;SFN;YWHAG
VEGFA VEGFR2 Signaling WP3888	16/430	0.000298634	0.0184158	0	0	2.90427	23.5719	YWHAE;ACOT9;ANXA1;IDH2;PDE4DIP;SND1;PPP1CA;EEA1;AFDN;MYO1C;HGS;MYO6;ALB;GRB2;TKT;ABCF2
TGFB Smad Signaling WP5382	3/12	0.000505134	0.0266999	0	0	24.3432	184.782	SMAD2;POSTN;YWHAG
Overlap Between Signal Transduction Pathways LMNA Laminopathies WP4879	5/55	0.000910231	0.0418302	0	0	7.34216	51.4085	SMAD2;MAOB;CSNK1A1;ACTB;ZMPSTE24
Disruption Of Postsynaptic Signaling By CNV WP4875	4/33	0.00101749	0.0418302	0	0	10.1002	69.5949	CAMK2D;DLG1;CAMK2G;YWHAG
Sudden Infant Death Syndrome SIDS Susceptibility Pathways WP706	8/157	0.00144408	0.0534311	0	0	3.96667	25.9431	YWHAE;C4A;YWHAQ;YWHAB;ECE1;YWHAZ;YWHAG;YWHAH
* One-sided hypergeometric test
** Benjamini-Hochberg test

## Sheet: PEAK2 homodimer
Term	Overlap	P-value*	Adjusted P-value**	Old P-value	Old Adjusted P-value	Odds Ratio	Combined Score	Genes
Myometrial Relaxation And Contraction Pathways WP289	11/156	8.60453e-08	2.38345e-05	0	0	9.51272	154.757	YWHAE;CAMK2B;CAMK2D;CREB1;YWHAQ;YWHAB;GSTO1;SFN;CAMK2G;YWHAG;YWHAH
17P13 3 YWHAE Copy Number Variation WP5376	5/21	7.18983e-07	9.95791e-05	0	0	37.9908	537.396	YWHAE;YWHAQ;YWHAB;YWHAG;YWHAH
Calcium Regulation In Cardiac Cells WP536	9/151	5.3462e-06	0.000493633	0	0	7.84879	95.2774	YWHAE;CAMK2B;CAMK2D;YWHAQ;YWHAB;SFN;CAMK2G;YWHAG;YWHAH
Type I Collagen Synthesis Osteogenesis Imperfecta WP4786	4/33	0.000162523	0.00900377	0	0	16.6552	145.311	FKBP10;P4HA1;P4HA2;PLOD1
Disruption Of Postsynaptic Signaling By CNV WP4875	4/33	0.000162523	0.00900377	0	0	16.6552	145.311	CAMK2B;CAMK2D;CAMK2G;YWHAG
Sudden Infant Death Syndrome SIDS Susceptibility Pathways WP706	7/157	0.000369272	0.017048	0	0	5.70493	45.0916	YWHAE;CREB1;YWHAQ;YWHAB;ECE1;YWHAG;YWHAH
Renin Angiotensin Aldosterone System RAAS WP4756	4/44	0.000501807	0.0183252	0	0	12.0683	91.6864	CAMK2B;CAMK2D;CREB1;CAMK2G
Cell Cycle WP179	6/120	0.000532748	0.0183252	0	0	6.40611	48.2858	YWHAE;YWHAQ;YWHAB;SFN;YWHAG;YWHAH
NO cGMP PKG Mediated Neuroprotection WP4008	4/46	0.000595405	0.0183252	0	0	11.4925	85.346	CAMK2B;CAMK2D;CREB1;CAMK2G
Corticotropin Releasing Hormone Signaling WP2355	5/92	0.00107528	0.0297853	0	0	6.96178	47.585	CREB1;KRT1;KRT14;IL18;ECE1
* One-sided hypergeometric test
** Benjamini-Hochberg test

## Sheet: PEAK heterodimer
Term	Overlap	P-value*	Adjusted P-value**	Old P-value	Old Adjusted P-value	Odds Ratio	Combined Score	Genes
Ciliary Landscape WP4352	15/215	1.25684e-09	3.00352e-07	0	0	8.81048	180.568	EIF5B;CREBBP;WDR26;RANBP9;IQGAP1;SMC4;MKLN1;MAEA;RMND5A;GID4;GLB1;GID8;RANBP10;MCM3;YPEL5
Sudden Infant Death Syndrome SIDS Susceptibility Pathways WP706	13/157	2.07106e-09	3.00352e-07	0	0	10.5096	210.142	YWHAE;CREBBP;TSPYL1;YWHAB;ECE1;YBX1;YWHAZ;HSPD1;CREB1;YWHAQ;SLC25A4;YWHAG;YWHAH
VEGFA VEGFR2 Signaling WP3888	20/430	2.5967e-09	3.00352e-07	0	0	5.84402	115.531	YWHAE;CREBBP;HSP90AA1;SDF2L1;FAF1;IDH2;IQGAP1;PPP1CA;TUBB8;DNAJA1;MOV10;ITCH;CSRP2;CREB1;P4HA2;NCL;RPL27;GRB2;EPHA2;HSPA1A
Cell Cycle WP179	11/120	1.2853e-08	1.115e-06	0	0	11.6315	211.34	YWHAE;YWHAQ;CCNH;CCNE1;PRKDC;YWHAB;MCM3;SFN;YWHAZ;YWHAG;YWHAH
Parkin Ubiquitin Proteasomal System Pathway WP2359	9/71	1.60884e-08	1.11653e-06	0	0	16.5769	297.476	TUBB8;HSPA9;HSPA8;HSPA5;PSMD5;CCNE1;HSPA4;SIAH1;HSPA1A
Myometrial Relaxation And Contraction Pathways WP289	12/156	2.01779e-08	1.16695e-06	0	0	9.64412	170.881	YWHAE;CAMK2B;CAMK2D;CREB1;YWHAQ;YWHAB;ITPR2;SFN;YWHAZ;CAMK2G;YWHAG;YWHAH
17P13 3 YWHAE Copy Number Variation WP5376	6/21	2.53258e-08	1.25544e-06	0	0	45.0068	787.234	YWHAE;YWHAQ;YWHAB;YWHAZ;YWHAG;YWHAH
Calcium Regulation In Cardiac Cells WP536	11/151	1.39348e-07	6.04421e-06	0	0	9.04169	142.735	YWHAE;CAMK2B;CAMK2D;YWHAQ;YWHAB;ITPR2;SFN;YWHAZ;CAMK2G;YWHAG;YWHAH
Cytoplasmic Ribosomal Proteins WP477	8/88	1.39306e-06	5.37101e-05	0	0	11.3437	152.958	RPL7A;RPL3;RPS7;RPS8;RPL38;RPL27;RPL8;RPL6
Retinoblastoma Gene In Cancer WP2446	7/87	1.45687e-05	0.000505533	0	0	9.869	109.907	TOP2A;DHFR;CCNE1;PRKDC;FAF1;MCM3;SMC2
* One-sided hypergeometric test
** Benjamini-Hochberg test

## Sheet: Fig.1E
Figure 1E
	CAMK2D interaction with PEAK1
	si-PEAK1	si-Control
Data1	1.8993	4.41925
Data2	1.59632	5.96904
Data3	1.20858	4.1046
	CAMK2G interaction with PEAK1
	si-PEAK1	si-Control
Data1	8.44653	36.703
Data2	18.1292	70.7638
Data3	14.9847	60.3268

## Sheet: Fig.1F
Figure 1F
	CAMK2D interaction with PEAK2
	si-PEAK2	si-Control
Data1	8.14953	17.6021
Data2	6.61229	15.2698
Data3	4.8688	16.1822
	CAMK2G interaction with PEAK2
	si-PEAK2	si-Control
Data1	16.2351	64.2061
Data2	24.3236	117.335
Data3	15.0776	60.322

[truncated: 55 more sheets: Fig.2B, Fig.2D, Fig.2F, Fig.2H, Fig.2I, Fig.2J, Fig.3G, Fig.4B, Fig.5B, Fig.5D, Fig.5F, Fig.5G, Fig.6B, Fig.7B, Fig.7C, Fig.7D, Fig.7E, Fig.7F, S.Fig.2B, S.Fig.2D …]
